# Supplementary material for: Spatiotemporal Variations in Antarctic Protistan Communities Highlight Phytoplankton Diversity and Seasonal Dominance by a Novel Cryptophyte Lineage
Source: mBio. 2021 Dec 14;12(6):e02973-21. doi: 10.1128/mBio.02973-21 (PMC8669470; doi:10.1128/mBio.02973-21)
Supplement: TABLE S1 [file mbio.02973-21-st001.xlsx]

## Sheet: Sheet1
sample	sample depth [m]	18S amplicons	16S total amplicons	16S plastid amplicons
SB 20Dec	6	240544	46778	10647
Gerlache 11Dec	4	201444	47320	27233
Sill 5 27Nov	1.3	n/a	43744	15532
OBB 12Dec	4.5	n/a	41785	17729
OBA 9Dec	5	n/a	24467	10884
ES 14Dec	4	n/a	194346	11001
Sill 4 19Dec	5	n/a	43284	27157
MBB 7Dec	5	n/a	42770	5032
Sill 3 17Dec	4	n/a	124847	39850
Sill 3 8Dec	4	190372	45833	15980
Sill 3 29Nov	4.5	n/a	41020	17871
MBA 28Nov	3.5	n/a	165762	87974
IBA 5Dec	4.5	219704	61454	18287
IBA 2Dec	4.5	n/a	173393	109266
IBA 30Nov	5.5	n/a	210584	103358
IBB 6Dec	5.5	n/a	139421	85531
IBB 3Dec	5.5	n/a	110748	96547
SB 4April	37	206902	66256	6182
Gerlache 15April	7	201199	34716	1099
OBB 19April	4	n/a	163326	1025
ES 10April	5	n/a	54704	1047
MBB 14April	5	n/a	166067	157646
Sill3 16April	13	n/a	32498	1575
IBA 17April	6	n/a	155443	135552
IBB 18April	4	n/a	58715	4313
