# Supplementary material for: Spatiotemporal Variations in Antarctic Protistan Communities Highlight Phytoplankton Diversity and Seasonal Dominance by a Novel Cryptophyte Lineage
Source: mBio. 2021 Dec 14;12(6):e02973-21. doi: 10.1128/mBio.02973-21 (PMC8669470; doi:10.1128/mBio.02973-21)
Supplement: TABLE S2 [file mbio.02973-21-st002.xlsx]

## Sheet: 18S ASVs
Heterotrophic/Mixed
Ciliates
ASV_ID	Taxon	Sequence
ASV_131	Eukaryota;Alveolata;Ciliophora
ASV_933	Eukaryota;Alveolata;Ciliophora;CONThreeP;CONThreeP_X;Urotrichidae;Urotricha;Urotricha_sp.;
ASV_890	Eukaryota;Alveolata;Ciliophora;Oligohymenophorea;OLIGO5;OLIGO5_X;OLIGO5_XX;OLIGO5_XX_sp.;
ASV_931	Eukaryota;Alveolata;Ciliophora;Oligohymenophorea;OLIGO5;OLIGO5_X;OLIGO5_XX;OLIGO5_XX_sp.;
ASV_245	Eukaryota;Alveolata;Ciliophora;Oligohymenophorea;Peniculia;Frontoniidae_1;Frontonia_1
ASV_40	Eukaryota;Alveolata;Ciliophora;Spirotrichea
ASV_66	Eukaryota;Alveolata;Ciliophora;Spirotrichea
ASV_319	Eukaryota;Alveolata;Ciliophora;Spirotrichea
ASV_41	Eukaryota;Alveolata;Ciliophora;Spirotrichea;Choreotrichida;Leegaardiellidae_B;Leegaardiella;Leegaardiella_sp.;
ASV_120	Eukaryota;Alveolata;Ciliophora;Spirotrichea;Choreotrichida;Leegaardiellidae_B;Leegaardiella;Leegaardiella_sp.;
ASV_433	Eukaryota;Alveolata;Ciliophora;Spirotrichea;Choreotrichida;Leegaardiellidae_B;Leegaardiella;Leegaardiella_sp.;
ASV_474	Eukaryota;Alveolata;Ciliophora;Spirotrichea;Choreotrichida;Leegaardiellidae_B;Leegaardiella;Leegaardiella_sp.;
ASV_559	Eukaryota;Alveolata;Ciliophora;Spirotrichea;Choreotrichida;Leegaardiellidae_B;Leegaardiella;Leegaardiella_sp.;
ASV_299	Eukaryota;Alveolata;Ciliophora;Spirotrichea;Choreotrichida;Leegaardiellidae_B;Leegaardiella;Leegaardiella_sp.;
ASV_308	Eukaryota;Alveolata;Ciliophora;Spirotrichea;Choreotrichida;Leegaardiellidae_B;Leegaardiella;Leegaardiella_sp.;
ASV_679	Eukaryota;Alveolata;Ciliophora;Spirotrichea;Choreotrichida;Strobilidiidae_A;Rimostrombidium_A;Rimostrombidium_veniliae;
ASV_110	Eukaryota;Alveolata;Ciliophora;Spirotrichea;Choreotrichida;Strobilidiidae_I;Pelagostrobilidium;Pelagostrobilidium_neptuni;
ASV_398	Eukaryota;Alveolata;Ciliophora;Spirotrichea;Choreotrichida;Strobilidiidae_I;Pelagostrobilidium;Pelagostrobilidium_neptuni;
ASV_752	Eukaryota;Alveolata;Ciliophora;Spirotrichea;Euplotia;Uronychiidae;Uronychia
ASV_252	Eukaryota;Alveolata;Ciliophora;Spirotrichea;Hypotrichia
ASV_311	Eukaryota;Alveolata;Ciliophora;Spirotrichea;Strombidiida
ASV_282	Eukaryota;Alveolata;Ciliophora;Spirotrichea;Strombidiida
ASV_37	Eukaryota;Alveolata;Ciliophora;Spirotrichea;Strombidiida_B;Strombidiida_B_X;Strombidiida_B_XX;Strombidiida_B_XX_sp.;
ASV_187	Eukaryota;Alveolata;Ciliophora;Spirotrichea;Strombidiida_B;Strombidiida_B_X;Strombidiida_B_XX;Strombidiida_B_XX_sp.;
ASV_108	Eukaryota;Alveolata;Ciliophora;Spirotrichea;Strombidiida_F;Strombidiida_F_X;Strombidiida_F_XX;Strombidiida_F_XX_sp.;
ASV_297	Eukaryota;Alveolata;Ciliophora;Spirotrichea;Strombidiida;Strombidiidae_B;Strombidiidae_B_X;Strombidiidae_B_X_sp.;
ASV_155	Eukaryota;Alveolata;Ciliophora;Spirotrichea;Strombidiida;Strombidiidae_H;Strombidiidae_H_X;Strombidiidae_H_X_sp.;
ASV_368	Eukaryota;Alveolata;Ciliophora;Spirotrichea;Strombidiida;Strombidiidae_H;Strombidiidae_H_X;Strombidiidae_H_X_sp.;
ASV_14	Eukaryota;Alveolata;Ciliophora;Spirotrichea;Strombidiida;Strombidiidae_M
ASV_49	Eukaryota;Alveolata;Ciliophora;Spirotrichea;Strombidiida;Strombidiidae_M;Strombidiidae_M_X;Strombidiidae_M_X_sp.;
ASV_371	Eukaryota;Alveolata;Ciliophora;Spirotrichea;Strombidiida;Tontoniidae_B
ASV_107	Eukaryota;Alveolata;Ciliophora;Spirotrichea;Tintinnida
ASV_96	Eukaryota;Alveolata;Ciliophora;Spirotrichea;Tintinnida;Ptychocylididae;Cymatocylis
ASV_89	Eukaryota;Alveolata;Ciliophora;Spirotrichea;Tintinnida;Tintinnidae;Tintinnidae_X;Tintinnidae_X_sp.;
ASV_494	Eukaryota;Alveolata;Ciliophora;Spirotrichea;Tintinnida;Tintinnidae;Tintinnidae_X;Tintinnidae_X_sp.;
Dinoflagellates
ASV_ID	Taxon	Sequence
ASV_283	Eukaryota;Alveolata;Dinoflagellata
ASV_304	Eukaryota;Alveolata;Dinoflagellata
ASV_483	Eukaryota;Alveolata;Dinoflagellata
ASV_488	Eukaryota;Alveolata;Dinoflagellata
ASV_503	Eukaryota;Alveolata;Dinoflagellata
ASV_499	Eukaryota;Alveolata;Dinoflagellata
ASV_617	Eukaryota;Alveolata;Dinoflagellata
ASV_924	Eukaryota;Alveolata;Dinoflagellata
ASV_594	Eukaryota;Alveolata;Dinoflagellata
ASV_707	Eukaryota;Alveolata;Dinoflagellata
ASV_810	Eukaryota;Alveolata;Dinoflagellata
ASV_864	Eukaryota;Alveolata;Dinoflagellata
ASV_879	Eukaryota;Alveolata;Dinoflagellata
ASV_15	Eukaryota;Alveolata;Dinoflagellata;Dinophyceae
ASV_11	Eukaryota;Alveolata;Dinoflagellata;Dinophyceae
ASV_17	Eukaryota;Alveolata;Dinoflagellata;Dinophyceae
ASV_23	Eukaryota;Alveolata;Dinoflagellata;Dinophyceae
ASV_18	Eukaryota;Alveolata;Dinoflagellata;Dinophyceae
ASV_47	Eukaryota;Alveolata;Dinoflagellata;Dinophyceae
ASV_46	Eukaryota;Alveolata;Dinoflagellata;Dinophyceae
ASV_97	Eukaryota;Alveolata;Dinoflagellata;Dinophyceae
ASV_95	Eukaryota;Alveolata;Dinoflagellata;Dinophyceae
ASV_90	Eukaryota;Alveolata;Dinoflagellata;Dinophyceae
ASV_130	Eukaryota;Alveolata;Dinoflagellata;Dinophyceae
ASV_220	Eukaryota;Alveolata;Dinoflagellata;Dinophyceae
ASV_190	Eukaryota;Alveolata;Dinoflagellata;Dinophyceae
ASV_191	Eukaryota;Alveolata;Dinoflagellata;Dinophyceae
ASV_218	Eukaryota;Alveolata;Dinoflagellata;Dinophyceae
ASV_340	Eukaryota;Alveolata;Dinoflagellata;Dinophyceae
ASV_349	Eukaryota;Alveolata;Dinoflagellata;Dinophyceae
ASV_300	Eukaryota;Alveolata;Dinoflagellata;Dinophyceae
ASV_336	Eukaryota;Alveolata;Dinoflagellata;Dinophyceae
ASV_335	Eukaryota;Alveolata;Dinoflagellata;Dinophyceae
ASV_425	Eukaryota;Alveolata;Dinoflagellata;Dinophyceae
ASV_86	Eukaryota;Alveolata;Dinoflagellata;Dinophyceae
ASV_449	Eukaryota;Alveolata;Dinoflagellata;Dinophyceae
ASV_519	Eukaryota;Alveolata;Dinoflagellata;Dinophyceae
ASV_530	Eukaryota;Alveolata;Dinoflagellata;Dinophyceae
ASV_451	Eukaryota;Alveolata;Dinoflagellata;Dinophyceae
ASV_435	Eukaryota;Alveolata;Dinoflagellata;Dinophyceae
ASV_286	Eukaryota;Alveolata;Dinoflagellata;Dinophyceae
ASV_585	Eukaryota;Alveolata;Dinoflagellata;Dinophyceae
ASV_444	Eukaryota;Alveolata;Dinoflagellata;Dinophyceae
ASV_599	Eukaryota;Alveolata;Dinoflagellata;Dinophyceae
ASV_393	Eukaryota;Alveolata;Dinoflagellata;Dinophyceae
ASV_647	Eukaryota;Alveolata;Dinoflagellata;Dinophyceae
ASV_648	Eukaryota;Alveolata;Dinoflagellata;Dinophyceae
ASV_649	Eukaryota;Alveolata;Dinoflagellata;Dinophyceae
ASV_690	Eukaryota;Alveolata;Dinoflagellata;Dinophyceae
ASV_692	Eukaryota;Alveolata;Dinoflagellata;Dinophyceae
ASV_713	Eukaryota;Alveolata;Dinoflagellata;Dinophyceae
ASV_740	Eukaryota;Alveolata;Dinoflagellata;Dinophyceae
ASV_768	Eukaryota;Alveolata;Dinoflagellata;Dinophyceae
ASV_770	Eukaryota;Alveolata;Dinoflagellata;Dinophyceae
ASV_258	Eukaryota;Alveolata;Dinoflagellata;Dinophyceae
ASV_840	Eukaryota;Alveolata;Dinoflagellata;Dinophyceae
ASV_855	Eukaryota;Alveolata;Dinoflagellata;Dinophyceae
ASV_893	Eukaryota;Alveolata;Dinoflagellata;Dinophyceae
ASV_925	Eukaryota;Alveolata;Dinoflagellata;Dinophyceae
ASV_174	Eukaryota;Alveolata;Dinoflagellata;Dinophyceae
ASV_175	Eukaryota;Alveolata;Dinoflagellata;Dinophyceae
ASV_332	Eukaryota;Alveolata;Dinoflagellata;Dinophyceae
ASV_343	Eukaryota;Alveolata;Dinoflagellata;Dinophyceae
ASV_353	Eukaryota;Alveolata;Dinoflagellata;Dinophyceae
ASV_363	Eukaryota;Alveolata;Dinoflagellata;Dinophyceae
ASV_404	Eukaryota;Alveolata;Dinoflagellata;Dinophyceae
ASV_421	Eukaryota;Alveolata;Dinoflagellata;Dinophyceae
ASV_442	Eukaryota;Alveolata;Dinoflagellata;Dinophyceae
ASV_453	Eukaryota;Alveolata;Dinoflagellata;Dinophyceae
ASV_471	Eukaryota;Alveolata;Dinoflagellata;Dinophyceae
ASV_479	Eukaryota;Alveolata;Dinoflagellata;Dinophyceae
ASV_527	Eukaryota;Alveolata;Dinoflagellata;Dinophyceae
ASV_554	Eukaryota;Alveolata;Dinoflagellata;Dinophyceae
ASV_578	Eukaryota;Alveolata;Dinoflagellata;Dinophyceae
ASV_579	Eukaryota;Alveolata;Dinoflagellata;Dinophyceae
ASV_581	Eukaryota;Alveolata;Dinoflagellata;Dinophyceae
ASV_597	Eukaryota;Alveolata;Dinoflagellata;Dinophyceae
ASV_628	Eukaryota;Alveolata;Dinoflagellata;Dinophyceae
ASV_703	Eukaryota;Alveolata;Dinoflagellata;Dinophyceae
ASV_729	Eukaryota;Alveolata;Dinoflagellata;Dinophyceae
ASV_733	Eukaryota;Alveolata;Dinoflagellata;Dinophyceae
ASV_742	Eukaryota;Alveolata;Dinoflagellata;Dinophyceae
ASV_777	Eukaryota;Alveolata;Dinoflagellata;Dinophyceae
ASV_778	Eukaryota;Alveolata;Dinoflagellata;Dinophyceae
ASV_787	Eukaryota;Alveolata;Dinoflagellata;Dinophyceae
ASV_791	Eukaryota;Alveolata;Dinoflagellata;Dinophyceae
ASV_792	Eukaryota;Alveolata;Dinoflagellata;Dinophyceae
ASV_796	Eukaryota;Alveolata;Dinoflagellata;Dinophyceae
ASV_849	Eukaryota;Alveolata;Dinoflagellata;Dinophyceae
ASV_866	Eukaryota;Alveolata;Dinoflagellata;Dinophyceae
ASV_896	Eukaryota;Alveolata;Dinoflagellata;Dinophyceae
ASV_939	Eukaryota;Alveolata;Dinoflagellata;Dinophyceae
ASV_414	Eukaryota;Alveolata;Dinoflagellata;Dinophyceae;Dinophyceae_X;Dinophyceae_XX;Dinophyceae_XXX;Dinophyceae_XXX_sp.;
ASV_541	Eukaryota;Alveolata;Dinoflagellata;Dinophyceae;Dinophyceae_X;Dinophyceae_XX;Dinophyceae_XXX;Dinophyceae_XXX_sp.;
ASV_720	Eukaryota;Alveolata;Dinoflagellata;Dinophyceae;Dinophyceae_X;Dinophyceae_XX;Dinophyceae_XXX;Dinophyceae_XXX_sp.;
ASV_249	Eukaryota;Alveolata;Dinoflagellata;Dinophyceae;Dinophyceae_X;Dinophyceae_XX;Madanidinium;Madanidinium_loirii;
ASV_213	Eukaryota;Alveolata;Dinoflagellata;Dinophyceae;Dinophysiales;Oxyphysiaceae;Phalachroma
ASV_697	Eukaryota;Alveolata;Dinoflagellata;Dinophyceae;Gonyaulacales;Goniodomataceae;Alexandrium;Alexandrium_affine;
ASV_222	Eukaryota;Alveolata;Dinoflagellata;Dinophyceae;Gymnodiniales
ASV_672	Eukaryota;Alveolata;Dinoflagellata;Dinophyceae;Gymnodiniales
ASV_888	Eukaryota;Alveolata;Dinoflagellata;Dinophyceae;Gymnodiniales;Chytriodiniaceae;Chytriodinium;Chytriodinium_sp.;
ASV_490	Eukaryota;Alveolata;Dinoflagellata;Dinophyceae;Gymnodiniales;Chytriodiniaceae;Chytriodinium;Chytriodinium_sp.;
ASV_22	Eukaryota;Alveolata;Dinoflagellata;Dinophyceae;Gymnodiniales;Gymnodiniaceae
ASV_25	Eukaryota;Alveolata;Dinoflagellata;Dinophyceae;Gymnodiniales;Gymnodiniaceae
ASV_21	Eukaryota;Alveolata;Dinoflagellata;Dinophyceae;Gymnodiniales;Gymnodiniaceae
ASV_84	Eukaryota;Alveolata;Dinoflagellata;Dinophyceae;Gymnodiniales;Gymnodiniaceae
ASV_99	Eukaryota;Alveolata;Dinoflagellata;Dinophyceae;Gymnodiniales;Gymnodiniaceae
ASV_408	Eukaryota;Alveolata;Dinoflagellata;Dinophyceae;Gymnodiniales;Gymnodiniaceae
ASV_836	Eukaryota;Alveolata;Dinoflagellata;Dinophyceae;Gymnodiniales;Gymnodiniaceae
ASV_683	Eukaryota;Alveolata;Dinoflagellata;Dinophyceae;Gymnodiniales;Gymnodiniaceae
ASV_153	Eukaryota;Alveolata;Dinoflagellata;Dinophyceae;Gymnodiniales;Gymnodiniaceae;Gymnodinium;Gymnodinium_sp.;
ASV_207	Eukaryota;Alveolata;Dinoflagellata;Dinophyceae;Gymnodiniales;Gymnodiniaceae;Gymnodinium;Gymnodinium_sp.;
ASV_390	Eukaryota;Alveolata;Dinoflagellata;Dinophyceae;Gymnodiniales;Gymnodiniaceae;Gymnodinium;Gymnodinium_sp.;
ASV_16	Eukaryota;Alveolata;Dinoflagellata;Dinophyceae;Gymnodiniales;Gymnodiniaceae;Gyrodinium
ASV_9	Eukaryota;Alveolata;Dinoflagellata;Dinophyceae;Gymnodiniales;Gymnodiniaceae;Gyrodinium
ASV_270	Eukaryota;Alveolata;Dinoflagellata;Dinophyceae;Gymnodiniales;Gymnodiniaceae;Gyrodinium
ASV_65	Eukaryota;Alveolata;Dinoflagellata;Dinophyceae;Gymnodiniales;Gymnodiniaceae;Gyrodinium;Gyrodinium_dominans;
ASV_44	Eukaryota;Alveolata;Dinoflagellata;Dinophyceae;Gymnodiniales;Gymnodiniaceae;Gyrodinium;Gyrodinium_fusiforme;
ASV_75	Eukaryota;Alveolata;Dinoflagellata;Dinophyceae;Gymnodiniales;Gymnodiniaceae;Gyrodinium;Gyrodinium_rubrum;
ASV_915	Eukaryota;Alveolata;Dinoflagellata;Dinophyceae;Gymnodiniales;Gymnodiniaceae;Margalefidinium;Margalefidinium_fulvescens;
ASV_838	Eukaryota;Alveolata;Dinoflagellata;Dinophyceae;Gymnodiniales;Gymnodiniaceae;Paragymnodinium;Paragymnodinium_shiwhaense;
ASV_129	Eukaryota;Alveolata;Dinoflagellata;Dinophyceae;Gymnodiniales;Kareniaceae
ASV_273	Eukaryota;Alveolata;Dinoflagellata;Dinophyceae;Gymnodiniales;Kareniaceae
ASV_642	Eukaryota;Alveolata;Dinoflagellata;Dinophyceae;Gymnodiniales;Kareniaceae
ASV_612	Eukaryota;Alveolata;Dinoflagellata;Dinophyceae;Gymnodiniales;Kareniaceae;Karlodinium
ASV_102	Eukaryota;Alveolata;Dinoflagellata;Dinophyceae;Gymnodiniales;Kareniaceae;Karlodinium;Karlodinium_veneficum;
ASV_795	Eukaryota;Alveolata;Dinoflagellata;Dinophyceae;Gymnodiniales;Kareniaceae;Takayama;Takayama_pulchellum;
ASV_104	Eukaryota;Alveolata;Dinoflagellata;Dinophyceae;Peridiniales
ASV_657	Eukaryota;Alveolata;Dinoflagellata;Dinophyceae;Peridiniales
ASV_927	Eukaryota;Alveolata;Dinoflagellata;Dinophyceae;Peridiniales
ASV_731	Eukaryota;Alveolata;Dinoflagellata;Dinophyceae;Peridiniales
ASV_900	Eukaryota;Alveolata;Dinoflagellata;Dinophyceae;Peridiniales
ASV_82	Eukaryota;Alveolata;Dinoflagellata;Dinophyceae;Peridiniales;Amphidiniopsidaceae;Islandinium;Islandinium_tricingulatum;
ASV_669	Eukaryota;Alveolata;Dinoflagellata;Dinophyceae;Peridiniales;Blastodiniaceae;Blastodinium
ASV_152	Eukaryota;Alveolata;Dinoflagellata;Dinophyceae;Peridiniales;Heterocapsaceae;Heterocapsa;Heterocapsa_nei/rotundata;
ASV_255	Eukaryota;Alveolata;Dinoflagellata;Dinophyceae;Peridiniales;Protoperidiniaceae;Protoperidinium;Protoperidinium_sp.;
ASV_163	Eukaryota;Alveolata;Dinoflagellata;Dinophyceae;Peridiniales;Protoperidiniaceae;Protoperidinium;Protoperidinium_sp.;
ASV_416	Eukaryota;Alveolata;Dinoflagellata;Dinophyceae;Peridiniales;Thoracosphaeraceae;Scrippsiella
ASV_354	Eukaryota;Alveolata;Dinoflagellata;Dinophyceae;Peridiniales;Thoracosphaeraceae;Thoracosphaeraceae_X;Thoracosphaeraceae_X_sp.;
ASV_111	Eukaryota;Alveolata;Dinoflagellata;Dinophyceae;Prorocentrales;Prorocentraceae;Prorocentrum;Prorocentrum_cordatum;
ASV_278	Eukaryota;Alveolata;Dinoflagellata;Dinophyceae;Prorocentrales;Prorocentraceae;Prorocentrum;Prorocentrum_sp.;
ASV_533	Eukaryota;Alveolata;Dinoflagellata;Dinophyceae;Prorocentrales;Prorocentraceae;Prorocentrum;Prorocentrum_sp.;
ASV_622	Eukaryota;Alveolata;Dinoflagellata;Dinophyceae;Prorocentrales;Prorocentraceae;Prorocentrum;Prorocentrum_sp.;
ASV_307	Eukaryota;Alveolata;Dinoflagellata;Dinophyceae;Suessiales;Suessiaceae;Polarella;Polarella_glacialis;
Syndiniales
ASV_ID	Taxon	Sequence
ASV_380	Eukaryota;Alveolata;Dinoflagellata;Syndiniales
ASV_635	Eukaryota;Alveolata;Dinoflagellata;Syndiniales
ASV_27	Eukaryota;Alveolata;Dinoflagellata;Syndiniales;Dino-Group-I;Dino-Group-I-Clade-1;Dino-Group-I-Clade-1_X;Dino-Group-I-Clade-1_X_sp.;
ASV_69	Eukaryota;Alveolata;Dinoflagellata;Syndiniales;Dino-Group-I;Dino-Group-I-Clade-1;Dino-Group-I-Clade-1_X;Dino-Group-I-Clade-1_X_sp.;
ASV_127	Eukaryota;Alveolata;Dinoflagellata;Syndiniales;Dino-Group-I;Dino-Group-I-Clade-1;Dino-Group-I-Clade-1_X;Dino-Group-I-Clade-1_X_sp.;
ASV_137	Eukaryota;Alveolata;Dinoflagellata;Syndiniales;Dino-Group-I;Dino-Group-I-Clade-1;Dino-Group-I-Clade-1_X;Dino-Group-I-Clade-1_X_sp.;
ASV_216	Eukaryota;Alveolata;Dinoflagellata;Syndiniales;Dino-Group-I;Dino-Group-I-Clade-1;Dino-Group-I-Clade-1_X;Dino-Group-I-Clade-1_X_sp.;
ASV_274	Eukaryota;Alveolata;Dinoflagellata;Syndiniales;Dino-Group-I;Dino-Group-I-Clade-1;Dino-Group-I-Clade-1_X;Dino-Group-I-Clade-1_X_sp.;
ASV_381	Eukaryota;Alveolata;Dinoflagellata;Syndiniales;Dino-Group-I;Dino-Group-I-Clade-1;Dino-Group-I-Clade-1_X;Dino-Group-I-Clade-1_X_sp.;
ASV_399	Eukaryota;Alveolata;Dinoflagellata;Syndiniales;Dino-Group-I;Dino-Group-I-Clade-1;Dino-Group-I-Clade-1_X;Dino-Group-I-Clade-1_X_sp.;
ASV_891	Eukaryota;Alveolata;Dinoflagellata;Syndiniales;Dino-Group-I;Dino-Group-I-Clade-1;Dino-Group-I-Clade-1_X;Dino-Group-I-Clade-1_X_sp.;
ASV_244	Eukaryota;Alveolata;Dinoflagellata;Syndiniales;Dino-Group-I;Dino-Group-I-Clade-1;Dino-Group-I-Clade-1_X;Dino-Group-I-Clade-1_X_sp.;
ASV_309	Eukaryota;Alveolata;Dinoflagellata;Syndiniales;Dino-Group-I;Dino-Group-I-Clade-1;Dino-Group-I-Clade-1_X;Dino-Group-I-Clade-1_X_sp.;
ASV_826	Eukaryota;Alveolata;Dinoflagellata;Syndiniales;Dino-Group-I;Dino-Group-I-Clade-1;Dino-Group-I-Clade-1_X;Dino-Group-I-Clade-1_X_sp.;
ASV_894	Eukaryota;Alveolata;Dinoflagellata;Syndiniales;Dino-Group-I;Dino-Group-I-Clade-2;Dino-Group-I-Clade-2_X;Dino-Group-I-Clade-2_X_sp.;
ASV_743	Eukaryota;Alveolata;Dinoflagellata;Syndiniales;Dino-Group-I;Dino-Group-I-Clade-2;Dino-Group-I-Clade-2_X;Dino-Group-I-Clade-2_X_sp.;
ASV_568	Eukaryota;Alveolata;Dinoflagellata;Syndiniales;Dino-Group-I;Dino-Group-I-Clade-3;Dino-Group-I-Clade-3_X;Dino-Group-I-Clade-3_X_sp.;
ASV_613	Eukaryota;Alveolata;Dinoflagellata;Syndiniales;Dino-Group-I;Dino-Group-I-Clade-3;Dino-Group-I-Clade-3_X;Dino-Group-I-Clade-3_X_sp.;
ASV_575	Eukaryota;Alveolata;Dinoflagellata;Syndiniales;Dino-Group-I;Dino-Group-I-Clade-3;Dino-Group-I-Clade-3_X;Dino-Group-I-Clade-3_X_sp.;
ASV_823	Eukaryota;Alveolata;Dinoflagellata;Syndiniales;Dino-Group-I;Dino-Group-I-Clade-3;Dino-Group-I-Clade-3_X;Dino-Group-I-Clade-3_X_sp.;
ASV_232	Eukaryota;Alveolata;Dinoflagellata;Syndiniales;Dino-Group-I;Dino-Group-I-Clade-4;Dino-Group-I-Clade-4_X;Dino-Group-I-Clade-4_X_sp.;
ASV_263	Eukaryota;Alveolata;Dinoflagellata;Syndiniales;Dino-Group-I;Dino-Group-I-Clade-4;Dino-Group-I-Clade-4_X;Dino-Group-I-Clade-4_X_sp.;
ASV_759	Eukaryota;Alveolata;Dinoflagellata;Syndiniales;Dino-Group-I;Dino-Group-I-Clade-4;Dino-Group-I-Clade-4_X;Dino-Group-I-Clade-4_X_sp.;
ASV_813	Eukaryota;Alveolata;Dinoflagellata;Syndiniales;Dino-Group-I;Dino-Group-I-Clade-4;Dino-Group-I-Clade-4_X;Dino-Group-I-Clade-4_X_sp.;
ASV_828	Eukaryota;Alveolata;Dinoflagellata;Syndiniales;Dino-Group-I;Dino-Group-I-Clade-4;Dino-Group-I-Clade-4_X;Dino-Group-I-Clade-4_X_sp.;
ASV_228	Eukaryota;Alveolata;Dinoflagellata;Syndiniales;Dino-Group-I;Dino-Group-I-Clade-5;Dino-Group-I-Clade-5_X;Dino-Group-I-Clade-5_X_sp.;
ASV_423	Eukaryota;Alveolata;Dinoflagellata;Syndiniales;Dino-Group-I;Dino-Group-I-Clade-5;Dino-Group-I-Clade-5_X;Dino-Group-I-Clade-5_X_sp.;
ASV_478	Eukaryota;Alveolata;Dinoflagellata;Syndiniales;Dino-Group-I;Dino-Group-I-Clade-5;Dino-Group-I-Clade-5_X;Dino-Group-I-Clade-5_X_sp.;
ASV_687	Eukaryota;Alveolata;Dinoflagellata;Syndiniales;Dino-Group-I;Dino-Group-I-Clade-5;Dino-Group-I-Clade-5_X;Dino-Group-I-Clade-5_X_sp.;
ASV_841	Eukaryota;Alveolata;Dinoflagellata;Syndiniales;Dino-Group-I;Dino-Group-I-Clade-6;Dino-Group-I-Clade-6_X;Dino-Group-I-Clade-6_X_sp.;
ASV_186	Eukaryota;Alveolata;Dinoflagellata;Syndiniales;Dino-Group-I;Dino-Group-I-Clade-8;Dino-Group-I-Clade-8_X;Dino-Group-I-Clade-8_X_sp.;
ASV_144	Eukaryota;Alveolata;Dinoflagellata;Syndiniales;Dino-Group-II
ASV_205	Eukaryota;Alveolata;Dinoflagellata;Syndiniales;Dino-Group-II
ASV_242	Eukaryota;Alveolata;Dinoflagellata;Syndiniales;Dino-Group-II
ASV_357	Eukaryota;Alveolata;Dinoflagellata;Syndiniales;Dino-Group-II
ASV_320	Eukaryota;Alveolata;Dinoflagellata;Syndiniales;Dino-Group-II
ASV_344	Eukaryota;Alveolata;Dinoflagellata;Syndiniales;Dino-Group-II
ASV_652	Eukaryota;Alveolata;Dinoflagellata;Syndiniales;Dino-Group-II
ASV_604	Eukaryota;Alveolata;Dinoflagellata;Syndiniales;Dino-Group-II
ASV_798	Eukaryota;Alveolata;Dinoflagellata;Syndiniales;Dino-Group-II
ASV_567	Eukaryota;Alveolata;Dinoflagellata;Syndiniales;Dino-Group-II
ASV_231	Eukaryota;Alveolata;Dinoflagellata;Syndiniales;Dino-Group-II;Dino-Group-II_X;Dino-Group-II_XX;Dino-Group-II_XX_sp.;
ASV_233	Eukaryota;Alveolata;Dinoflagellata;Syndiniales;Dino-Group-II;Dino-Group-II_X;Dino-Group-II-Clade-52_X;Dino-Group-II-Clade-52_X_sp.;
ASV_239	Eukaryota;Alveolata;Dinoflagellata;Syndiniales;Dino-Group-II;Dino-Group-II_X;Dino-Group-II-Clade-52_X;Dino-Group-II-Clade-52_X_sp.;
ASV_67	Eukaryota;Alveolata;Dinoflagellata;Syndiniales;Dino-Group-II;Dino-Group-II-Clade-1;Dino-Group-II-Clade-1_X;Dino-Group-II-Clade-1_X_sp.;
ASV_193	Eukaryota;Alveolata;Dinoflagellata;Syndiniales;Dino-Group-II;Dino-Group-II-Clade-1;Dino-Group-II-Clade-1_X;Dino-Group-II-Clade-1_X_sp.;
ASV_275	Eukaryota;Alveolata;Dinoflagellata;Syndiniales;Dino-Group-II;Dino-Group-II-Clade-1;Dino-Group-II-Clade-1_X;Dino-Group-II-Clade-1_X_sp.;
ASV_181	Eukaryota;Alveolata;Dinoflagellata;Syndiniales;Dino-Group-II;Dino-Group-II-Clade-1;Dino-Group-II-Clade-1_X;Dino-Group-II-Clade-1_X_sp.;
ASV_351	Eukaryota;Alveolata;Dinoflagellata;Syndiniales;Dino-Group-II;Dino-Group-II-Clade-1;Dino-Group-II-Clade-1_X;Dino-Group-II-Clade-1_X_sp.;
ASV_327	Eukaryota;Alveolata;Dinoflagellata;Syndiniales;Dino-Group-II;Dino-Group-II-Clade-1;Dino-Group-II-Clade-1_X;Dino-Group-II-Clade-1_X_sp.;
ASV_377	Eukaryota;Alveolata;Dinoflagellata;Syndiniales;Dino-Group-II;Dino-Group-II-Clade-1;Dino-Group-II-Clade-1_X;Dino-Group-II-Clade-1_X_sp.;
ASV_372	Eukaryota;Alveolata;Dinoflagellata;Syndiniales;Dino-Group-II;Dino-Group-II-Clade-1;Dino-Group-II-Clade-1_X;Dino-Group-II-Clade-1_X_sp.;
ASV_418	Eukaryota;Alveolata;Dinoflagellata;Syndiniales;Dino-Group-II;Dino-Group-II-Clade-1;Dino-Group-II-Clade-1_X;Dino-Group-II-Clade-1_X_sp.;
ASV_397	Eukaryota;Alveolata;Dinoflagellata;Syndiniales;Dino-Group-II;Dino-Group-II-Clade-1;Dino-Group-II-Clade-1_X;Dino-Group-II-Clade-1_X_sp.;
ASV_511	Eukaryota;Alveolata;Dinoflagellata;Syndiniales;Dino-Group-II;Dino-Group-II-Clade-1;Dino-Group-II-Clade-1_X;Dino-Group-II-Clade-1_X_sp.;
ASV_545	Eukaryota;Alveolata;Dinoflagellata;Syndiniales;Dino-Group-II;Dino-Group-II-Clade-1;Dino-Group-II-Clade-1_X;Dino-Group-II-Clade-1_X_sp.;
ASV_498	Eukaryota;Alveolata;Dinoflagellata;Syndiniales;Dino-Group-II;Dino-Group-II-Clade-1;Dino-Group-II-Clade-1_X;Dino-Group-II-Clade-1_X_sp.;
ASV_391	Eukaryota;Alveolata;Dinoflagellata;Syndiniales;Dino-Group-II;Dino-Group-II-Clade-1;Dino-Group-II-Clade-1_X;Dino-Group-II-Clade-1_X_sp.;
ASV_716	Eukaryota;Alveolata;Dinoflagellata;Syndiniales;Dino-Group-II;Dino-Group-II-Clade-1;Dino-Group-II-Clade-1_X;Dino-Group-II-Clade-1_X_sp.;
ASV_429	Eukaryota;Alveolata;Dinoflagellata;Syndiniales;Dino-Group-II;Dino-Group-II-Clade-1;Dino-Group-II-Clade-1_X;Dino-Group-II-Clade-1_X_sp.;
ASV_739	Eukaryota;Alveolata;Dinoflagellata;Syndiniales;Dino-Group-II;Dino-Group-II-Clade-1;Dino-Group-II-Clade-1_X;Dino-Group-II-Clade-1_X_sp.;
ASV_806	Eukaryota;Alveolata;Dinoflagellata;Syndiniales;Dino-Group-II;Dino-Group-II-Clade-1;Dino-Group-II-Clade-1_X;Dino-Group-II-Clade-1_X_sp.;
ASV_382	Eukaryota;Alveolata;Dinoflagellata;Syndiniales;Dino-Group-II;Dino-Group-II-Clade-1;Dino-Group-II-Clade-1_X;Dino-Group-II-Clade-1_X_sp.;
ASV_458	Eukaryota;Alveolata;Dinoflagellata;Syndiniales;Dino-Group-II;Dino-Group-II-Clade-1;Dino-Group-II-Clade-1_X;Dino-Group-II-Clade-1_X_sp.;
ASV_522	Eukaryota;Alveolata;Dinoflagellata;Syndiniales;Dino-Group-II;Dino-Group-II-Clade-1;Dino-Group-II-Clade-1_X;Dino-Group-II-Clade-1_X_sp.;
ASV_528	Eukaryota;Alveolata;Dinoflagellata;Syndiniales;Dino-Group-II;Dino-Group-II-Clade-1;Dino-Group-II-Clade-1_X;Dino-Group-II-Clade-1_X_sp.;
ASV_605	Eukaryota;Alveolata;Dinoflagellata;Syndiniales;Dino-Group-II;Dino-Group-II-Clade-1;Dino-Group-II-Clade-1_X;Dino-Group-II-Clade-1_X_sp.;
ASV_701	Eukaryota;Alveolata;Dinoflagellata;Syndiniales;Dino-Group-II;Dino-Group-II-Clade-1;Dino-Group-II-Clade-1_X;Dino-Group-II-Clade-1_X_sp.;
ASV_754	Eukaryota;Alveolata;Dinoflagellata;Syndiniales;Dino-Group-II;Dino-Group-II-Clade-1;Dino-Group-II-Clade-1_X;Dino-Group-II-Clade-1_X_sp.;
ASV_789	Eukaryota;Alveolata;Dinoflagellata;Syndiniales;Dino-Group-II;Dino-Group-II-Clade-1;Dino-Group-II-Clade-1_X;Dino-Group-II-Clade-1_X_sp.;
ASV_262	Eukaryota;Alveolata;Dinoflagellata;Syndiniales;Dino-Group-II;Dino-Group-II-Clade-10-and-11;Dino-Group-II-Clade-10-and-11_X;Dino-Group-II-Clade-10-and-11_X_sp.;
ASV_257	Eukaryota;Alveolata;Dinoflagellata;Syndiniales;Dino-Group-II;Dino-Group-II-Clade-10-and-11;Dino-Group-II-Clade-10-and-11_X;Dino-Group-II-Clade-10-and-11_X_sp.;
ASV_602	Eukaryota;Alveolata;Dinoflagellata;Syndiniales;Dino-Group-II;Dino-Group-II-Clade-10-and-11;Dino-Group-II-Clade-10-and-11_X;Dino-Group-II-Clade-10-and-11_X_sp.;
ASV_614	Eukaryota;Alveolata;Dinoflagellata;Syndiniales;Dino-Group-II;Dino-Group-II-Clade-10-and-11;Dino-Group-II-Clade-10-and-11_X;Dino-Group-II-Clade-10-and-11_X_sp.;
ASV_615	Eukaryota;Alveolata;Dinoflagellata;Syndiniales;Dino-Group-II;Dino-Group-II-Clade-10-and-11;Dino-Group-II-Clade-10-and-11_X;Dino-Group-II-Clade-10-and-11_X_sp.;
ASV_675	Eukaryota;Alveolata;Dinoflagellata;Syndiniales;Dino-Group-II;Dino-Group-II-Clade-10-and-11;Dino-Group-II-Clade-10-and-11_X;Dino-Group-II-Clade-10-and-11_X_sp.;
ASV_288	Eukaryota;Alveolata;Dinoflagellata;Syndiniales;Dino-Group-II;Dino-Group-II-Clade-12;Dino-Group-II-Clade-12_X;Dino-Group-II-Clade-12_X_sp.;
ASV_364	Eukaryota;Alveolata;Dinoflagellata;Syndiniales;Dino-Group-II;Dino-Group-II-Clade-12;Dino-Group-II-Clade-12_X;Dino-Group-II-Clade-12_X_sp.;
ASV_484	Eukaryota;Alveolata;Dinoflagellata;Syndiniales;Dino-Group-II;Dino-Group-II-Clade-12;Dino-Group-II-Clade-12_X;Dino-Group-II-Clade-12_X_sp.;
ASV_551	Eukaryota;Alveolata;Dinoflagellata;Syndiniales;Dino-Group-II;Dino-Group-II-Clade-12;Dino-Group-II-Clade-12_X;Dino-Group-II-Clade-12_X_sp.;
ASV_584	Eukaryota;Alveolata;Dinoflagellata;Syndiniales;Dino-Group-II;Dino-Group-II-Clade-12;Dino-Group-II-Clade-12_X;Dino-Group-II-Clade-12_X_sp.;
ASV_345	Eukaryota;Alveolata;Dinoflagellata;Syndiniales;Dino-Group-II;Dino-Group-II-Clade-12;Dino-Group-II-Clade-12_X;Dino-Group-II-Clade-12_X_sp.;
ASV_809	Eukaryota;Alveolata;Dinoflagellata;Syndiniales;Dino-Group-II;Dino-Group-II-Clade-12;Dino-Group-II-Clade-12_X;Dino-Group-II-Clade-12_X_sp.;
ASV_847	Eukaryota;Alveolata;Dinoflagellata;Syndiniales;Dino-Group-II;Dino-Group-II-Clade-12;Dino-Group-II-Clade-12_X;Dino-Group-II-Clade-12_X_sp.;
ASV_209	Eukaryota;Alveolata;Dinoflagellata;Syndiniales;Dino-Group-II;Dino-Group-II-Clade-13;Dino-Group-II-Clade-13_X;Dino-Group-II-Clade-13_X_sp.;
ASV_279	Eukaryota;Alveolata;Dinoflagellata;Syndiniales;Dino-Group-II;Dino-Group-II-Clade-13;Dino-Group-II-Clade-13_X;Dino-Group-II-Clade-13_X_sp.;
ASV_427	Eukaryota;Alveolata;Dinoflagellata;Syndiniales;Dino-Group-II;Dino-Group-II-Clade-13;Dino-Group-II-Clade-13_X;Dino-Group-II-Clade-13_X_sp.;
ASV_774	Eukaryota;Alveolata;Dinoflagellata;Syndiniales;Dino-Group-II;Dino-Group-II-Clade-14;Dino-Group-II-Clade-14_X;Dino-Group-II-Clade-14_X_sp.;
ASV_88	Eukaryota;Alveolata;Dinoflagellata;Syndiniales;Dino-Group-II;Dino-Group-II-Clade-16;Dino-Group-II-Clade-16_X;Dino-Group-II-Clade-16_X_sp.;
ASV_124	Eukaryota;Alveolata;Dinoflagellata;Syndiniales;Dino-Group-II;Dino-Group-II-Clade-16;Dino-Group-II-Clade-16_X;Dino-Group-II-Clade-16_X_sp.;
ASV_139	Eukaryota;Alveolata;Dinoflagellata;Syndiniales;Dino-Group-II;Dino-Group-II-Clade-16;Dino-Group-II-Clade-16_X;Dino-Group-II-Clade-16_X_sp.;
ASV_385	Eukaryota;Alveolata;Dinoflagellata;Syndiniales;Dino-Group-II;Dino-Group-II-Clade-16;Dino-Group-II-Clade-16_X;Dino-Group-II-Clade-16_X_sp.;
ASV_562	Eukaryota;Alveolata;Dinoflagellata;Syndiniales;Dino-Group-II;Dino-Group-II-Clade-17;Dino-Group-II-Clade-17_X;Dino-Group-II-Clade-17_X_sp.;
ASV_738	Eukaryota;Alveolata;Dinoflagellata;Syndiniales;Dino-Group-II;Dino-Group-II-Clade-20;Dino-Group-II-Clade-20_X;Dino-Group-II-Clade-20_X_sp.;
ASV_621	Eukaryota;Alveolata;Dinoflagellata;Syndiniales;Dino-Group-II;Dino-Group-II-Clade-21;Dino-Group-II-Clade-21_X;Dino-Group-II-Clade-21_X_sp.;
ASV_513	Eukaryota;Alveolata;Dinoflagellata;Syndiniales;Dino-Group-II;Dino-Group-II-Clade-22;Dino-Group-II-Clade-22_X;Dino-Group-II-Clade-22_X_sp.;
ASV_846	Eukaryota;Alveolata;Dinoflagellata;Syndiniales;Dino-Group-II;Dino-Group-II-Clade-22;Dino-Group-II-Clade-22_X;Dino-Group-II-Clade-22_X_sp.;
ASV_871	Eukaryota;Alveolata;Dinoflagellata;Syndiniales;Dino-Group-II;Dino-Group-II-Clade-22;Dino-Group-II-Clade-22_X;Dino-Group-II-Clade-22_X_sp.;
ASV_573	Eukaryota;Alveolata;Dinoflagellata;Syndiniales;Dino-Group-II;Dino-Group-II-Clade-25;Dino-Group-II-Clade-25_X;Dino-Group-II-Clade-25_X_sp.;
ASV_369	Eukaryota;Alveolata;Dinoflagellata;Syndiniales;Dino-Group-II;Dino-Group-II-Clade-29;Dino-Group-II-Clade-29_X;Dino-Group-II-Clade-29_X_sp.;
ASV_221	Eukaryota;Alveolata;Dinoflagellata;Syndiniales;Dino-Group-II;Dino-Group-II-Clade-3;Dino-Group-II-Clade-3_X;Dino-Group-II-Clade-3_X_sp.;
ASV_887	Eukaryota;Alveolata;Dinoflagellata;Syndiniales;Dino-Group-II;Dino-Group-II-Clade-3;Dino-Group-II-Clade-3_X;Dino-Group-II-Clade-3_X_sp.;
ASV_389	Eukaryota;Alveolata;Dinoflagellata;Syndiniales;Dino-Group-II;Dino-Group-II-Clade-30;Dino-Group-II-Clade-30_X;Dino-Group-II-Clade-30_X_sp.;
ASV_192	Eukaryota;Alveolata;Dinoflagellata;Syndiniales;Dino-Group-II;Dino-Group-II-Clade-39;Dino-Group-II-Clade-39_X;Dino-Group-II-Clade-39_X_sp.;
ASV_314	Eukaryota;Alveolata;Dinoflagellata;Syndiniales;Dino-Group-II;Dino-Group-II-Clade-4;Amoebophrya;Amoebophrya_ceratii;
ASV_135	Eukaryota;Alveolata;Dinoflagellata;Syndiniales;Dino-Group-II;Dino-Group-II-Clade-4;Dino-Group-II-Clade-4_X;Dino-Group-II-Clade-4_X_sp.;
ASV_183	Eukaryota;Alveolata;Dinoflagellata;Syndiniales;Dino-Group-II;Dino-Group-II-Clade-4;Dino-Group-II-Clade-4_X;Dino-Group-II-Clade-4_X_sp.;
ASV_455	Eukaryota;Alveolata;Dinoflagellata;Syndiniales;Dino-Group-II;Dino-Group-II-Clade-4;Dino-Group-II-Clade-4_X;Dino-Group-II-Clade-4_X_sp.;
ASV_373	Eukaryota;Alveolata;Dinoflagellata;Syndiniales;Dino-Group-II;Dino-Group-II-Clade-5;Dino-Group-II-Clade-5_X;Dino-Group-II-Clade-5_X_sp.;
ASV_653	Eukaryota;Alveolata;Dinoflagellata;Syndiniales;Dino-Group-II;Dino-Group-II-Clade-5;Dino-Group-II-Clade-5_X;Dino-Group-II-Clade-5_X_sp.;
ASV_741	Eukaryota;Alveolata;Dinoflagellata;Syndiniales;Dino-Group-II;Dino-Group-II-Clade-5;Dino-Group-II-Clade-5_X;Dino-Group-II-Clade-5_X_sp.;
ASV_504	Eukaryota;Alveolata;Dinoflagellata;Syndiniales;Dino-Group-II;Dino-Group-II-Clade-5;Dino-Group-II-Clade-5_X;Dino-Group-II-Clade-5_X_sp.;
ASV_588	Eukaryota;Alveolata;Dinoflagellata;Syndiniales;Dino-Group-II;Dino-Group-II-Clade-6;Dino-Group-II-Clade-6_X;Dino-Group-II-Clade-6_X_sp.;
ASV_502	Eukaryota;Alveolata;Dinoflagellata;Syndiniales;Dino-Group-II;Dino-Group-II-Clade-6;Dino-Group-II-Clade-6_X;Dino-Group-II-Clade-6_X_sp.;
ASV_737	Eukaryota;Alveolata;Dinoflagellata;Syndiniales;Dino-Group-II;Dino-Group-II-Clade-6;Dino-Group-II-Clade-6_X;Dino-Group-II-Clade-6_X_sp.;
ASV_917	Eukaryota;Alveolata;Dinoflagellata;Syndiniales;Dino-Group-II;Dino-Group-II-Clade-6;Dino-Group-II-Clade-6_X;Dino-Group-II-Clade-6_X_sp.;
ASV_302	Eukaryota;Alveolata;Dinoflagellata;Syndiniales;Dino-Group-II;Dino-Group-II-Clade-7;Dino-Group-II-Clade-7_X;Dino-Group-II-Clade-7_X_sp.;
ASV_735	Eukaryota;Alveolata;Dinoflagellata;Syndiniales;Dino-Group-II;Dino-Group-II-Clade-7;Dino-Group-II-Clade-7_X;Dino-Group-II-Clade-7_X_sp.;
ASV_168	Eukaryota;Alveolata;Dinoflagellata;Syndiniales;Dino-Group-II;Dino-Group-II-Clade-8;Dino-Group-II-Clade-8_X;Dino-Group-II-Clade-8_X_sp.;
ASV_165	Eukaryota;Alveolata;Dinoflagellata;Syndiniales;Dino-Group-III;Dino-Group-III_X;Dino-Group-III_XX;Dino-Group-III_XX_sp.;
ASV_223	Eukaryota;Alveolata;Dinoflagellata;Syndiniales;Dino-Group-III;Dino-Group-III_X;Dino-Group-III_XX;Dino-Group-III_XX_sp.;
ASV_250	Eukaryota;Alveolata;Dinoflagellata;Syndiniales;Dino-Group-III;Dino-Group-III_X;Dino-Group-III_XX;Dino-Group-III_XX_sp.;
ASV_386	Eukaryota;Alveolata;Dinoflagellata;Syndiniales;Dino-Group-III;Dino-Group-III_X;Dino-Group-III_XX;Dino-Group-III_XX_sp.;
ASV_531	Eukaryota;Alveolata;Dinoflagellata;Syndiniales;Dino-Group-III;Dino-Group-III_X;Dino-Group-III_XX;Dino-Group-III_XX_sp.;
ASV_670	Eukaryota;Alveolata;Dinoflagellata;Syndiniales;Dino-Group-III;Dino-Group-III_X;Dino-Group-III_XX;Dino-Group-III_XX_sp.;
ASV_870	Eukaryota;Alveolata;Dinoflagellata;Syndiniales;Dino-Group-III;Dino-Group-III_X;Dino-Group-III_XX;Dino-Group-III_XX_sp.;
ASV_415	Eukaryota;Alveolata;Dinoflagellata;Syndiniales;Dino-Group-V;Dino-Group-V_X;Dino-Group-V_XX;Dino-Group-V_XX_sp.;
ASV_651	Eukaryota;Alveolata;Dinoflagellata;Syndiniales;Dino-Group-V;Dino-Group-V_X;Dino-Group-V_XX;Dino-Group-V_XX_sp.;
ASV_693	Eukaryota;Alveolata;Dinoflagellata;Syndiniales;Dino-Group-V;Dino-Group-V_X;Dino-Group-V_XX;Dino-Group-V_XX_sp.;
Picozoa
ASV_ID	Taxon	Sequence
ASV_38	Eukaryota;Hacrobia;Picozoa;Picozoa_X;Picozoa_XX;Picozoa_XXX;Picozoa_XXXX;Picozoa_XXXX_sp.;
ASV_73	Eukaryota;Hacrobia;Picozoa;Picozoa_X;Picozoa_XX;Picozoa_XXX;Picozoa_XXXX;Picozoa_XXXX_sp.;
ASV_54	Eukaryota;Hacrobia;Picozoa;Picozoa_X;Picozoa_XX;Picozoa_XXX;Picozoa_XXXX;Picozoa_XXXX_sp.;
ASV_56	Eukaryota;Hacrobia;Picozoa;Picozoa_X;Picozoa_XX;Picozoa_XXX;Picozoa_XXXX;Picozoa_XXXX_sp.;
ASV_114	Eukaryota;Hacrobia;Picozoa;Picozoa_X;Picozoa_XX;Picozoa_XXX;Picozoa_XXXX;Picozoa_XXXX_sp.;
ASV_134	Eukaryota;Hacrobia;Picozoa;Picozoa_X;Picozoa_XX;Picozoa_XXX;Picozoa_XXXX;Picozoa_XXXX_sp.;
ASV_287	Eukaryota;Hacrobia;Picozoa;Picozoa_X;Picozoa_XX;Picozoa_XXX;Picozoa_XXXX;Picozoa_XXXX_sp.;
ASV_376	Eukaryota;Hacrobia;Picozoa;Picozoa_X;Picozoa_XX;Picozoa_XXX;Picozoa_XXXX;Picozoa_XXXX_sp.;
ASV_378	Eukaryota;Hacrobia;Picozoa;Picozoa_X;Picozoa_XX;Picozoa_XXX;Picozoa_XXXX;Picozoa_XXXX_sp.;
ASV_447	Eukaryota;Hacrobia;Picozoa;Picozoa_X;Picozoa_XX;Picozoa_XXX;Picozoa_XXXX;Picozoa_XXXX_sp.;
ASV_266	Eukaryota;Hacrobia;Picozoa;Picozoa_X;Picozoa_XX;Picozoa_XXX;Picozoa_XXXX;Picozoa_XXXX_sp.;
ASV_835	Eukaryota;Hacrobia;Picozoa;Picozoa_X;Picozoa_XX;Picozoa_XXX;Picozoa_XXXX;Picozoa_XXXX_sp.;
ASV_407	Eukaryota;Hacrobia;Picozoa;Picozoa_X;Picozoa_XX;Picozoa_XXX;Picozoa_XXXX;Picozoa_XXXX_sp.;
Telonemia
ASV_ID	Taxon	Sequence
ASV_26	Eukaryota;Hacrobia;Telonemia;Telonemia_X;Telonemia_XX;Telonemia-Group-1;Telonemia-Group-1_X;Telonemia-Group-1_X_sp.;
ASV_42	Eukaryota;Hacrobia;Telonemia;Telonemia_X;Telonemia_XX;Telonemia-Group-1;Telonemia-Group-1_X;Telonemia-Group-1_X_sp.;
ASV_50	Eukaryota;Hacrobia;Telonemia;Telonemia_X;Telonemia_XX;Telonemia-Group-1;Telonemia-Group-1_X;Telonemia-Group-1_X_sp.;
ASV_922	Eukaryota;Hacrobia;Telonemia;Telonemia_X;Telonemia_XX;Telonemia-Group-1;Telonemia-Group-1_X;Telonemia-Group-1_X_sp.;
ASV_721	Eukaryota;Hacrobia;Telonemia;Telonemia_X;Telonemia_XX;Telonemia-Group-1;Telonemia-Group-1_X;Telonemia-Group-1_X_sp.;
ASV_868	Eukaryota;Hacrobia;Telonemia;Telonemia_X;Telonemia_XX;Telonemia-Group-1;Telonemia-Group-1_X;Telonemia-Group-1_X_sp.;
ASV_171	Eukaryota;Hacrobia;Telonemia;Telonemia_X;Telonemia_XX;Telonemia-Group-2;Telonema-Group-2;Telonema_antarcticum;
ASV_169	Eukaryota;Hacrobia;Telonemia;Telonemia_X;Telonemia_XX;Telonemia-Group-2;Telonema-Group-2;Telonema_antarcticum;
ASV_253	Eukaryota;Hacrobia;Telonemia;Telonemia_X;Telonemia_XX;Telonemia-Group-2;Telonema-Group-2;Telonema_antarcticum;
ASV_63	Eukaryota;Hacrobia;Telonemia;Telonemia_X;Telonemia_XX;Telonemia-Group-2;Telonemia-Group-2_X;Telonemia-Group-2_X_sp.;
ASV_196	Eukaryota;Hacrobia;Telonemia;Telonemia_X;Telonemia_XX;Telonemia-Group-2;Telonemia-Group-2_X;Telonemia-Group-2_X_sp.;
ASV_225	Eukaryota;Hacrobia;Telonemia;Telonemia_X;Telonemia_XX;Telonemia-Group-2;Telonemia-Group-2_X;Telonemia-Group-2_X_sp.;
ASV_681	Eukaryota;Hacrobia;Telonemia;Telonemia_X;Telonemia_XX;Telonemia-Group-2;Telonemia-Group-2_X;Telonemia-Group-2_X_sp.;
ASV_723	Eukaryota;Hacrobia;Telonemia;Telonemia_X;Telonemia_XX;Telonemia-Group-2;Telonemia-Group-2_X;Telonemia-Group-2_X_sp.;
ASV_831	Eukaryota;Hacrobia;Telonemia;Telonemia_X;Telonemia_XX;Telonemia-Group-2;Telonemia-Group-2_X;Telonemia-Group-2_X_sp.;
Choanoflagellates
ASV_ID	Taxon	Sequence
ASV_724	Eukaryota;Opisthokonta;Choanoflagellida
ASV_903	Eukaryota;Opisthokonta;Choanoflagellida;Choanoflagellatea;Acanthoecida;Acanthoecidae_Group_G;Helgoeca;Helgoeca_nana;
ASV_87	Eukaryota;Opisthokonta;Choanoflagellida;Choanoflagellatea;Acanthoecida;Stephanoecidae_Group_D;Stephanoecidae_Group_D_X;Stephanoecidae_Group_D_X_sp.;
ASV_113	Eukaryota;Opisthokonta;Choanoflagellida;Choanoflagellatea;Acanthoecida;Stephanoecidae_Group_D;Stephanoecidae_Group_D_X;Stephanoecidae_Group_D_X_sp.;
ASV_520	Eukaryota;Opisthokonta;Choanoflagellida;Choanoflagellatea;Acanthoecida;Stephanoecidae_Group_D;Stephanoecidae_Group_D_X;Stephanoecidae_Group_D_X_sp.;
ASV_370	Eukaryota;Opisthokonta;Choanoflagellida;Choanoflagellatea;Acanthoecida;Stephanoecidae_Group_D;Stephanoecidae_Group_D_X;Stephanoecidae_Group_D_X_sp.;
ASV_611	Eukaryota;Opisthokonta;Choanoflagellida;Choanoflagellatea;Acanthoecida;Stephanoecidae_Group_D;Stephanoecidae_Group_D_X;Stephanoecidae_Group_D_X_sp.;
ASV_101	Eukaryota;Opisthokonta;Choanoflagellida;Choanoflagellatea;Acanthoecida;Stephanoecidae_Group_H;Stephanoecidae_Group_H_X;Stephanoecidae_Group_H_X_sp.;
ASV_940	Eukaryota;Opisthokonta;Choanoflagellida;Choanoflagellatea;Acanthoecida;Stephanoecidae_Group_H;Stephanoecidae_Group_H_X;Stephanoecidae_Group_H_X_sp.;
Fungi
ASV_ID	Taxon	Sequence
ASV_358	Eukaryota;Opisthokonta;Fungi
ASV_717	Eukaryota;Opisthokonta;Fungi
ASV_860	Eukaryota;Opisthokonta;Fungi
ASV_438	Eukaryota;Opisthokonta;Fungi
ASV_431	Eukaryota;Opisthokonta;Fungi;Ascomycota;Pezizomycotina
ASV_829	Eukaryota;Opisthokonta;Fungi;Ascomycota;Pezizomycotina;Lecanoromycetes
ASV_671	Eukaryota;Opisthokonta;Fungi;Ascomycota;Pezizomycotina;Leotiomycetes;Erysiphe;Erysiphe_pisi;
ASV_668	Eukaryota;Opisthokonta;Fungi;Basidiomycota;Agaricomycotina;Agaricomycetes
ASV_20	Eukaryota;Opisthokonta;Fungi;Chytridiomycota;Chytridiomycotina;Chytridiomycetes;Spizellomycetales-and-Rhizophlyctidales;Spizellomycetales-and-Rhizophlyctidales_sp.;
Rhizaria
ASV_ID	Taxon	Sequence
ASV_224	Eukaryota;Rhizaria;Cercozoa
ASV_913	Eukaryota;Rhizaria;Cercozoa
ASV_526	Eukaryota;Rhizaria;Cercozoa;Chlorarachniophyceae;Chlorarachnida;Minorisa-lineage;Minorisa;Minorisa_minuta;
ASV_884	Eukaryota;Rhizaria;Cercozoa;Chlorarachniophyceae;Chlorarachniophyceae_X;NPK2-lineage;NPK2-lineage_X;NPK2-lineage_X_sp.;
ASV_943	Eukaryota;Rhizaria;Cercozoa;Endomyxa-Ascetosporea;Haplosporida;Haplosporidiidae
ASV_843	Eukaryota;Rhizaria;Cercozoa;Endomyxa-Ascetosporea;Paradinida;Paradinidae;Paradinium;Paradinium_poucheti;
ASV_919	Eukaryota;Rhizaria;Cercozoa;Filosa-Imbricatea;Euglyphida;Trinematidae;Trinema;Trinema_enchelys;
ASV_178	Eukaryota;Rhizaria;Cercozoa;Filosa-Imbricatea;Filosa-Imbricatea_X;Novel-clade-2;Novel-clade-2_X;Novel-clade-2_X_sp.;
ASV_457	Eukaryota;Rhizaria;Cercozoa;Filosa-Imbricatea;Filosa-Imbricatea_X;Novel-clade-2;Novel-clade-2_X;Novel-clade-2_X_sp.;
ASV_561	Eukaryota;Rhizaria;Cercozoa;Filosa-Imbricatea;Filosa-Imbricatea_X;Novel-clade-2;Novel-clade-2_X;Novel-clade-2_X_sp.;
ASV_550	Eukaryota;Rhizaria;Cercozoa;Filosa-Imbricatea;Thaumatomonadida
ASV_563	Eukaryota;Rhizaria;Cercozoa;Filosa-Imbricatea;Thaumatomonadida
ASV_895	Eukaryota;Rhizaria;Cercozoa;Filosa-Imbricatea;Thaumatomonadida
ASV_217	Eukaryota;Rhizaria;Cercozoa;Filosa-Imbricatea;Thaumatomonadida;Thaumatomonadida_X;Thaumatomonadida_XX;Thaumatomonadida_XX_sp.;
ASV_317	Eukaryota;Rhizaria;Cercozoa;Filosa-Imbricatea;Thaumatomonadida;Thaumatomonadida_X;Thaumatomonadida_XX;Thaumatomonadida_XX_sp.;
ASV_173	Eukaryota;Rhizaria;Cercozoa;Filosa-Thecofilosea;Cryomonadida
ASV_552	Eukaryota;Rhizaria;Cercozoa;Filosa-Thecofilosea;Cryomonadida
ASV_799	Eukaryota;Rhizaria;Cercozoa;Filosa-Thecofilosea;Cryomonadida
ASV_606	Eukaryota;Rhizaria;Cercozoa;Filosa-Thecofilosea;Cryomonadida
ASV_662	Eukaryota;Rhizaria;Cercozoa;Filosa-Thecofilosea;Cryomonadida
ASV_685	Eukaryota;Rhizaria;Cercozoa;Filosa-Thecofilosea;Cryomonadida;Cryomonadida_X;Cryomonadida_XX;Cryomonadida_XX_sp.;
ASV_620	Eukaryota;Rhizaria;Cercozoa;Filosa-Thecofilosea;Cryomonadida;Cryothecomonas-lineage;Cryothecomonas
ASV_746	Eukaryota;Rhizaria;Cercozoa;Filosa-Thecofilosea;Cryomonadida;Cryothecomonas-lineage;Cryothecomonas
ASV_30	Eukaryota;Rhizaria;Cercozoa;Filosa-Thecofilosea;Cryomonadida;Cryothecomonas-lineage;Cryothecomonas;Cryothecomonas_aestivalis;
ASV_251	Eukaryota;Rhizaria;Cercozoa;Filosa-Thecofilosea;Cryomonadida;Cryothecomonas-lineage;Cryothecomonas;Cryothecomonas_aestivalis;
ASV_394	Eukaryota;Rhizaria;Cercozoa;Filosa-Thecofilosea;Cryomonadida;Cryothecomonas-lineage;Cryothecomonas;Cryothecomonas_sp.;
ASV_682	Eukaryota;Rhizaria;Cercozoa;Filosa-Thecofilosea;Cryomonadida;Cryothecomonas-lineage;Cryothecomonas;Cryothecomonas_sp.;
ASV_154	Eukaryota;Rhizaria;Cercozoa;Filosa-Thecofilosea;Cryomonadida;Protaspa-lineage
ASV_536	Eukaryota;Rhizaria;Cercozoa;Filosa-Thecofilosea;Cryomonadida;Protaspa-lineage
ASV_825	Eukaryota;Rhizaria;Cercozoa;Filosa-Thecofilosea;Cryomonadida;Protaspa-lineage
ASV_62	Eukaryota;Rhizaria;Cercozoa;Filosa-Thecofilosea;Cryomonadida;Protaspa-lineage;Protaspa
ASV_290	Eukaryota;Rhizaria;Cercozoa;Filosa-Thecofilosea;Cryomonadida;Protaspa-lineage;Protaspa
ASV_188	Eukaryota;Rhizaria;Cercozoa;Filosa-Thecofilosea;Cryomonadida;Protaspa-lineage;Protaspa-lineage_X;Protaspa-lineage_X_sp.;
ASV_264	Eukaryota;Rhizaria;Cercozoa;Filosa-Thecofilosea;Cryomonadida;Protaspa-lineage;Protaspa-lineage_X;Protaspa-lineage_X_sp.;
ASV_402	Eukaryota;Rhizaria;Cercozoa;Filosa-Thecofilosea;Cryomonadida;Protaspa-lineage;Protaspa-lineage_X;Protaspa-lineage_X_sp.;
ASV_403	Eukaryota;Rhizaria;Cercozoa;Filosa-Thecofilosea;Cryomonadida;Protaspa-lineage;Protaspa-lineage_X;Protaspa-lineage_X_sp.;
ASV_464	Eukaryota;Rhizaria;Cercozoa;Filosa-Thecofilosea;Cryomonadida;Protaspa-lineage;Protaspa-lineage_X;Protaspa-lineage_X_sp.;
ASV_623	Eukaryota;Rhizaria;Cercozoa;Filosa-Thecofilosea;Cryomonadida;Protaspa-lineage;Protaspa;Protaspa_sp.;
ASV_645	Eukaryota;Rhizaria;Cercozoa;Filosa-Thecofilosea;Cryomonadida;Protaspa-lineage;Protaspa;Protaspa_sp.;
ASV_780	Eukaryota;Rhizaria;Cercozoa;Filosa-Thecofilosea;Cryomonadida;Protaspa-lineage;Protaspa;Protaspa_sp.;
ASV_184	Eukaryota;Rhizaria;Cercozoa;Filosa-Thecofilosea;Ebriida;Botuliformidae;Botuliforma;Botuliforma_benthica;
ASV_436	Eukaryota;Rhizaria;Cercozoa;Filosa-Thecofilosea;Ebriida;Botuliformidae;Botuliforma;Botuliforma_benthica;
ASV_515	Eukaryota;Rhizaria;Cercozoa;Filosa-Thecofilosea;Ebriida;Ebriidae;Ebria;Ebria_tripartita;
ASV_901	Eukaryota;Rhizaria;Cercozoa;Filosa-Thecofilosea;Ebriida;Ebriidae;Ebria;Ebria_tripartita;
ASV_227	Eukaryota;Rhizaria;Cercozoa;Filosa-Thecofilosea;Filosa-Thecofilosea_X;Mataza-lineage;Mataza-lineage_X;Mataza-lineage_X_sp.;
ASV_572	Eukaryota;Rhizaria;Cercozoa;Filosa-Thecofilosea;Filosa-Thecofilosea_X;Mataza-lineage;Mataza-lineage_X;Mataza-lineage_X_sp.;
ASV_470	Eukaryota;Rhizaria;Cercozoa;Filosa-Thecofilosea;Filosa-Thecofilosea_X;Mataza-lineage;Mataza-lineage_X;Mataza-lineage_X_sp.;
ASV_477	Eukaryota;Rhizaria;Cercozoa;Filosa-Thecofilosea;Filosa-Thecofilosea_X;Mataza-lineage;Mataza-lineage_X;Mataza-lineage_X_sp.;
ASV_637	Eukaryota;Rhizaria;Cercozoa;Filosa-Thecofilosea;Filosa-Thecofilosea_X;Mataza-lineage;Mataza-lineage_X;Mataza-lineage_X_sp.;
ASV_815	Eukaryota;Rhizaria;Cercozoa;Filosa-Thecofilosea;Tectofilosida;Pseudodifflugiidae
ASV_295	Eukaryota;Rhizaria;Cercozoa;Filosa-Thecofilosea;Ventricleftida;CCW10-lineage;CCW10-lineage_X;CCW10-lineage_X_sp.;
ASV_570	Eukaryota;Rhizaria;Cercozoa;Filosa-Thecofilosea;Ventricleftida;CCW10-lineage;CCW10-lineage_X;CCW10-lineage_X_sp.;
ASV_406	Eukaryota;Rhizaria;Cercozoa;Filosa-Thecofilosea;Ventricleftida;CCW10-lineage;CCW10-lineage_X;CCW10-lineage_X_sp.;
ASV_880	Eukaryota;Rhizaria;Cercozoa;Filosa-Thecofilosea;Ventricleftida;CCW10-lineage;CCW10-lineage_X;CCW10-lineage_X_sp.;
ASV_882	Eukaryota;Rhizaria;Cercozoa;Filosa-Thecofilosea;Ventricleftida;CCW10-lineage;CCW10-lineage_X;CCW10-lineage_X_sp.;
ASV_595	Eukaryota;Rhizaria;Cercozoa;Filosa-Thecofilosea;Ventricleftida;Ventricleftida_X;Ventricleftida_XX;Ventricleftida_XX_sp.;
ASV_947	Eukaryota;Rhizaria;Cercozoa;Filosa-Thecofilosea;Ventricleftida;Ventrifissuridae;Ventrifissuridae_X;Ventrifissuridae_X_sp.;
ASV_384	Eukaryota;Rhizaria;Radiolaria;Acantharea
ASV_744	Eukaryota;Rhizaria;Radiolaria;Acantharea
ASV_877	Eukaryota;Rhizaria;Radiolaria;Acantharea;Chaunacanthida;Chaunacanthida_X;Chaunacanthida_XX;Chaunacanthida_XX_sp.;
ASV_951	Eukaryota;Rhizaria;Radiolaria;Polycystinea;Collodaria;Sphaerozoidae;Collozoum;Collozoum_amoeboides;
ASV_784	Eukaryota;Rhizaria;Radiolaria;Polycystinea;Nassellaria
ASV_945	Eukaryota;Rhizaria;Radiolaria;Polycystinea;Nassellaria;Plagiacanthoidea;Lithomelissa;Lithomelissa_setosa;
ASV_607	Eukaryota;Rhizaria;Radiolaria;Polycystinea;Spumellarida;Spumellarida-Group-I;Spumellarida-Group-I_X;Spumellarida-Group-I_X_sp.;
ASV_802	Eukaryota;Rhizaria;Radiolaria;RAD-A;RAD-A_X;RAD-A_XX;RAD-A_XXX;RAD-A_XXX_sp.;
ASV_638	Eukaryota;Rhizaria;Radiolaria;RAD-A;RAD-A_X;RAD-A_XX;RAD-A_XXX;RAD-A_XXX_sp.;
ASV_803	Eukaryota;Rhizaria;Radiolaria;RAD-B;RAD-B_X;RAD-B-Group-I;RAD-B-Group-I_X;RAD-B-Group-I_X_sp.;
ASV_808	Eukaryota;Rhizaria;Radiolaria;RAD-B;RAD-B_X;RAD-B-Group-I;RAD-B-Group-I_X;RAD-B-Group-I_X_sp.;
ASV_719	Eukaryota;Rhizaria;Radiolaria;RAD-B;RAD-B_X;RAD-B-Group-IV;RAD-B-Group-IV_X;RAD-B-Group-IV_X_sp.;
ASV_324	Eukaryota;Rhizaria;Radiolaria;RAD-C;RAD-C_X;RAD-C_XX;RAD-C_XXX;RAD-C_XXX_sp.;
MAST-1
ASV_ID	Taxon	Sequence
ASV_24	Eukaryota;Stramenopiles;Pseudofungi;MAST-1;MAST-1A;MAST-1A_X;MAST-1A_XX;MAST-1A_XX_sp.;
ASV_392	Eukaryota;Stramenopiles;Pseudofungi;MAST-1;MAST-1A;MAST-1A_X;MAST-1A_XX;MAST-1A_XX_sp.;
ASV_593	Eukaryota;Stramenopiles;Pseudofungi;MAST-1;MAST-1A;MAST-1A_X;MAST-1A_XX;MAST-1A_XX_sp.;
ASV_55	Eukaryota;Stramenopiles;Pseudofungi;MAST-1;MAST-1B;MAST-1B_X;MAST-1B_XX;MAST-1B_XX_sp.;
ASV_12	Eukaryota;Stramenopiles;Pseudofungi;MAST-1;MAST-1C;MAST-1C_X;MAST-1C_XX;MAST-1C_XX_sp.;
ASV_91	Eukaryota;Stramenopiles;Pseudofungi;MAST-1;MAST-1C;MAST-1C_X;MAST-1C_XX;MAST-1C_XX_sp.;
ASV_80	Eukaryota;Stramenopiles;Pseudofungi;MAST-1;MAST-1C;MAST-1C_X;MAST-1C_XX;MAST-1C_XX_sp.;
ASV_359	Eukaryota;Stramenopiles;Pseudofungi;MAST-1;MAST-1C;MAST-1C_X;MAST-1C_XX;MAST-1C_XX_sp.;
ASV_920	Eukaryota;Stramenopiles;Pseudofungi;MAST-1;MAST-1C;MAST-1C_X;MAST-1C_XX;MAST-1C_XX_sp.;
MAST-2
ASV_ID	Taxon	Sequence
ASV_33	Eukaryota;Stramenopiles;Pseudofungi;MAST-2
ASV_736	Eukaryota;Stramenopiles;Pseudofungi;MAST-2
MAST-3
ASV_ID	Taxon	Sequence
ASV_817	Eukaryota;Stramenopiles;Opalozoa;MAST-3
ASV_8	Eukaryota;Stramenopiles;Opalozoa;MAST-3;MAST-3B;MAST-3B_X;MAST-3B_XX;MAST-3B_XX_sp.;
ASV_312	Eukaryota;Stramenopiles;Opalozoa;MAST-3;MAST-3B;MAST-3B_X;MAST-3B_XX;MAST-3B_XX_sp.;
ASV_946	Eukaryota;Stramenopiles;Opalozoa;MAST-3;MAST-3B;MAST-3B_X;MAST-3B_XX;MAST-3B_XX_sp.;
ASV_72	Eukaryota;Stramenopiles;Opalozoa;MAST-3;MAST-3D;MAST-3D_X;MAST-3D_XX;MAST-3D_XX_sp.;
ASV_126	Eukaryota;Stramenopiles;Opalozoa;MAST-3;MAST-3D;MAST-3D_X;MAST-3D_XX;MAST-3D_XX_sp.;
ASV_121	Eukaryota;Stramenopiles;Opalozoa;MAST-3;MAST-3E;MAST-3E_X;MAST-3E_XX;MAST-3E_XX_sp.;
ASV_180	Eukaryota;Stramenopiles;Opalozoa;MAST-3;MAST-3E;MAST-3E_X;MAST-3E_XX;MAST-3E_XX_sp.;
ASV_248	Eukaryota;Stramenopiles;Opalozoa;MAST-3;MAST-3E;MAST-3E_X;MAST-3E_XX;MAST-3E_XX_sp.;
ASV_289	Eukaryota;Stramenopiles;Opalozoa;MAST-3;MAST-3F;MAST-3F_X;MAST-3F_XX;MAST-3F_XX_sp.;
ASV_347	Eukaryota;Stramenopiles;Opalozoa;MAST-3;MAST-3F;MAST-3F_X;MAST-3F_XX;MAST-3F_XX_sp.;
ASV_238	Eukaryota;Stramenopiles;Opalozoa;MAST-3;MAST-3I;MAST-3I_X;MAST-3I_XX;MAST-3I_XX_sp.;
ASV_356	Eukaryota;Stramenopiles;Opalozoa;MAST-3;MAST-3I;MAST-3I_X;MAST-3I_XX;MAST-3I_XX_sp.;
ASV_294	Eukaryota;Stramenopiles;Opalozoa;MAST-3;MAST-3I;MAST-3I_X;MAST-3I_XX;MAST-3I_XX_sp.;
ASV_338	Eukaryota;Stramenopiles;Opalozoa;MAST-3;MAST-3I;MAST-3I_X;MAST-3I_XX;MAST-3I_XX_sp.;
ASV_936	Eukaryota;Stramenopiles;Opalozoa;MAST-3;MAST-3I;MAST-3I_X;MAST-3I_XX;MAST-3I_XX_sp.;
ASV_202	Eukaryota;Stramenopiles;Opalozoa;MAST-3;MAST-3L;MAST-3L_X;MAST-3L_XX;MAST-3L_XX_sp.;
ASV_794	Eukaryota;Stramenopiles;Opalozoa;MAST-3;MAST-3L;MAST-3L_X;MAST-3L_XX;MAST-3L_XX_sp.;
MAST-7
ASV_ID	Taxon	Sequence
ASV_48	Eukaryota;Stramenopiles;Sagenista;MAST-7;MAST-7A;MAST-7A_X;MAST-7A_XX;MAST-7A_XX_sp.;
ASV_77	Eukaryota;Stramenopiles;Sagenista;MAST-7;MAST-7A;MAST-7A_X;MAST-7A_XX;MAST-7A_XX_sp.;
ASV_590	Eukaryota;Stramenopiles;Sagenista;MAST-7;MAST-7A;MAST-7A_X;MAST-7A_XX;MAST-7A_XX_sp.;
ASV_650	Eukaryota;Stramenopiles;Sagenista;MAST-7;MAST-7A;MAST-7A_X;MAST-7A_XX;MAST-7A_XX_sp.;
ASV_694	Eukaryota;Stramenopiles;Sagenista;MAST-7;MAST-7A;MAST-7A_X;MAST-7A_XX;MAST-7A_XX_sp.;
ASV_711	Eukaryota;Stramenopiles;Sagenista;MAST-7;MAST-7A;MAST-7A_X;MAST-7A_XX;MAST-7A_XX_sp.;
ASV_476	Eukaryota;Stramenopiles;Sagenista;MAST-7;MAST-7A;MAST-7A_X;MAST-7A_XX;MAST-7A_XX_sp.;
ASV_547	Eukaryota;Stramenopiles;Sagenista;MAST-7;MAST-7A;MAST-7A_X;MAST-7A_XX;MAST-7A_XX_sp.;
ASV_627	Eukaryota;Stramenopiles;Sagenista;MAST-7;MAST-7A;MAST-7A_X;MAST-7A_XX;MAST-7A_XX_sp.;
ASV_696	Eukaryota;Stramenopiles;Sagenista;MAST-7;MAST-7A;MAST-7A_X;MAST-7A_XX;MAST-7A_XX_sp.;
ASV_812	Eukaryota;Stramenopiles;Sagenista;MAST-7;MAST-7A;MAST-7A_X;MAST-7A_XX;MAST-7A_XX_sp.;
ASV_875	Eukaryota;Stramenopiles;Sagenista;MAST-7;MAST-7A;MAST-7A_X;MAST-7A_XX;MAST-7A_XX_sp.;
ASV_93	Eukaryota;Stramenopiles;Sagenista;MAST-7;MAST-7B;MAST-7B_X;MAST-7B_XX;MAST-7B_XX_sp.;
MAST-8
ASV_ID	Taxon	Sequence
ASV_31	Eukaryota;Stramenopiles;Sagenista;MAST-8;MAST-8A;MAST-8A_X;MAST-8A_XX;MAST-8A_XX_sp.;
ASV_138	Eukaryota;Stramenopiles;Sagenista;MAST-8;MAST-8D;MAST-8D_X;MAST-8D_XX;MAST-8D_XX_sp.;
ASV_235	Eukaryota;Stramenopiles;Sagenista;MAST-8;MAST-8D;MAST-8D_X;MAST-8D_XX;MAST-8D_XX_sp.;
"Other Euks"
ASV_ID	Taxon	Sequence
ASV_35	Eukaryota
ASV_161	Eukaryota
ASV_125	Eukaryota
ASV_117	Eukaryota
ASV_172	Eukaryota
ASV_200	Eukaryota
ASV_212	Eukaryota
ASV_322	Eukaryota
ASV_182	Eukaryota
ASV_303	Eukaryota
ASV_306	Eukaryota
ASV_158	Eukaryota
ASV_401	Eukaryota
ASV_603	Eukaryota
ASV_267	Eukaryota
ASV_631	Eukaryota
ASV_646	Eukaryota
ASV_714	Eukaryota
ASV_236	Eukaryota
ASV_762	Eukaryota
ASV_766	Eukaryota
ASV_797	Eukaryota
ASV_695	Eukaryota
ASV_800	Eukaryota
ASV_546	Eukaryota
ASV_857	Eukaryota
ASV_861	Eukaryota
ASV_942	Eukaryota
ASV_259	Eukaryota
ASV_360	Eukaryota
ASV_361	Eukaryota
ASV_463	Eukaryota
ASV_500	Eukaryota
ASV_501	Eukaryota
ASV_555	Eukaryota
ASV_596	Eukaryota
ASV_618	Eukaryota
ASV_688	Eukaryota
ASV_689	Eukaryota
ASV_705	Eukaryota
ASV_708	Eukaryota
ASV_750	Eukaryota
ASV_757	Eukaryota
ASV_776	Eukaryota
ASV_790	Eukaryota
ASV_883	Eukaryota
ASV_170	Eukaryota;Alveolata
ASV_379	Eukaryota;Alveolata
ASV_592	Eukaryota;Alveolata
ASV_769	Eukaryota;Alveolata
ASV_437	Eukaryota;Alveolata
ASV_410	Eukaryota;Alveolata
ASV_517	Eukaryota;Alveolata
ASV_788	Eukaryota;Alveolata
ASV_818	Eukaryota;Alveolata
ASV_935	Eukaryota;Alveolata
ASV_329	Eukaryota;Alveolata;Apicomplexa;Coccidiomorphea;Eimeriida
ASV_493	Eukaryota;Alveolata;Apicomplexa;Gregarinomorphea;Eugregarinorida
ASV_764	Eukaryota;Alveolata;Apicomplexa;Gregarinomorphea;Eugregarinorida;Cephaloidophoridae;Cephaloidophora;Cephaloidophora_sp.;
ASV_480	Eukaryota;Alveolata;Apicomplexa;Gregarinomorphea;Neogregarinorida;Actinocephalidae;Mattesia;Mattesia_sp.;
ASV_61	Eukaryota;Amoebozoa;Breviatea;Breviatea_X;Breviatea_XX;Breviata-lineage;Breviata-lineage_X;Breviata-lineage_X_sp.;
ASV_839	Eukaryota;Amoebozoa;Lobosa;Discosea-Flabellinia;Dactylopodida;Paramoebidae;Neoparamoeba;Neoparamoeba_aestuarina;
ASV_316	Eukaryota;Amoebozoa;Lobosa;Discosea-Flabellinia;Vannellida;Vannellidae;Vannella
ASV_321	Eukaryota;Amoebozoa;Lobosa;Discosea-Flabellinia;Vannellida;Vannellidae;Vannella
ASV_932	Eukaryota;Amoebozoa;Lobosa;Lobosa_X;Himatismenida;Parvamoebidae;Parvamoeba;Parvamoeba_rugata;
ASV_276	Eukaryota;Excavata;Discoba;Euglenozoa;Diplonemea;Diplonemea_X;Diplonemea_XX;Diplonemea_XX_sp.;
ASV_388	Eukaryota;Excavata;Discoba;Euglenozoa;Diplonemea;Diplonemea_X;Diplonemea_XX;Diplonemea_XX_sp.;
ASV_428	Eukaryota;Excavata;Discoba;Euglenozoa;Diplonemea;Diplonemea_X;Diplonemea_XX;Diplonemea_XX_sp.;
ASV_525	Eukaryota;Excavata;Discoba;Euglenozoa;Diplonemea;Diplonemea_X;Diplonemea_XX;Diplonemea_XX_sp.;
ASV_678	Eukaryota;Excavata;Discoba;Euglenozoa;Diplonemea;Diplonemea_X;Diplonemea_XX;Diplonemea_XX_sp.;
ASV_805	Eukaryota;Excavata;Discoba;Euglenozoa;Diplonemea;Diplonemea_X;Diplonemea_XX;Diplonemea_XX_sp.;
ASV_834	Eukaryota;Excavata;Discoba;Euglenozoa;Diplonemea;Diplonemea_X;Diplonemea_XX;Diplonemea_XX_sp.;
ASV_858	Eukaryota;Excavata;Discoba;Euglenozoa;Diplonemea;Diplonemea_X;Diplonemea_XX;Diplonemea_XX_sp.;
ASV_786	Eukaryota;Excavata;Discoba;Euglenozoa;Diplonemea;Diplonemea_X;Diplonemea_XX;Diplonemea_XX_sp.;
ASV_873	Eukaryota;Excavata;Discoba;Euglenozoa;Diplonemea;Diplonemea_X;Diplonemea_XX;Diplonemea_XX_sp.;
ASV_908	Eukaryota;Excavata;Discoba;Euglenozoa;Diplonemea;Diplonemea_X;Rhynchopus;Rhynchopus_sp.;
ASV_655	Eukaryota;Excavata;Discoba;Euglenozoa;Diplonemea;Diplonemida;Diplonema
ASV_277	Eukaryota;Excavata;Discoba;Euglenozoa;Diplonemea;Diplonemida;Diplonema
ASV_892	Eukaryota;Excavata;Discoba;Euglenozoa;Kinetoplastida;Prokinetoplastidae
ASV_632	Eukaryota;Excavata;Discoba;Heterolobosea;Heterolobosea_X;Vahlkampfiidae
ASV_445	Eukaryota;Hacrobia;Katablepharidophyta;Katablepharidaceae;Katablepharidales;Katablepharidales_X;Katablepharidales_XX;Katablepharidales_XX_sp.;
ASV_43	Eukaryota;Opisthokonta
ASV_105	Eukaryota;Opisthokonta
ASV_100	Eukaryota;Opisthokonta
ASV_254	Eukaryota;Opisthokonta
ASV_712	Eukaryota;Opisthokonta
ASV_771	Eukaryota;Opisthokonta
ASV_804	Eukaryota;Opisthokonta
ASV_853	Eukaryota;Opisthokonta
ASV_856	Eukaryota;Opisthokonta
ASV_926	Eukaryota;Opisthokonta
ASV_466	Eukaryota;Opisthokonta
ASV_566	Eukaryota;Opisthokonta
ASV_814	Eukaryota;Opisthokonta
ASV_874	Eukaryota;Opisthokonta
ASV_928	Eukaryota;Rhizaria;Foraminifera;Monothalamids;Monothalamids_X;Monothalamids_XX;Vanhoeffenella;Vanhoeffenella_sp.;
ASV_951	Eukaryota;Rhizaria;Radiolaria;Polycystinea;Collodaria;Sphaerozoidae;Collozoum;Collozoum_amoeboides;
ASV_784	Eukaryota;Rhizaria;Radiolaria;Polycystinea;Nassellaria
ASV_945	Eukaryota;Rhizaria;Radiolaria;Polycystinea;Nassellaria;Plagiacanthoidea;Lithomelissa;Lithomelissa_setosa;
ASV_607	Eukaryota;Rhizaria;Radiolaria;Polycystinea;Spumellarida;Spumellarida-Group-I;Spumellarida-Group-I_X;Spumellarida-Group-I_X_sp.;
ASV_587	Eukaryota;Stramenopiles;Ochrophyta;Synurophyceae;Synurales;Synurales_X
ASV_633	Eukaryota;Stramenopiles;Opalozoa
ASV_405	Eukaryota;Stramenopiles;Opalozoa;Bicoecea;Anoecales;Cafeteriaceae;Cafeteria
ASV_78	Eukaryota;Stramenopiles
ASV_280	Eukaryota;Stramenopiles
ASV_201	Eukaryota;Stramenopiles
ASV_265	Eukaryota;Stramenopiles
ASV_365	Eukaryota;Stramenopiles
ASV_310	Eukaryota;Stramenopiles
ASV_412	Eukaryota;Stramenopiles
ASV_413	Eukaryota;Stramenopiles
ASV_450	Eukaryota;Stramenopiles
ASV_467	Eukaryota;Stramenopiles
ASV_424	Eukaryota;Stramenopiles
ASV_510	Eukaryota;Stramenopiles
ASV_571	Eukaryota;Stramenopiles
ASV_487	Eukaryota;Stramenopiles
ASV_426	Eukaryota;Stramenopiles
ASV_807	Eukaryota;Stramenopiles
ASV_863	Eukaryota;Stramenopiles
ASV_292	Eukaryota;Stramenopiles
ASV_506	Eukaryota;Stramenopiles
ASV_507	Eukaryota;Stramenopiles
ASV_577	Eukaryota;Stramenopiles
ASV_779	Eukaryota;Stramenopiles
ASV_70	Eukaryota;Stramenopiles;Ochrophyta
ASV_285	Eukaryota;Stramenopiles;Ochrophyta
ASV_481	Eukaryota;Stramenopiles;Ochrophyta
ASV_929	Eukaryota;Stramenopiles;Ochrophyta
ASV_489	Eukaryota;Stramenopiles;Ochrophyta
ASV_564	Eukaryota;Stramenopiles;Ochrophyta
ASV_916	Eukaryota;Stramenopiles;Ochrophyta
ASV_821	Eukaryota;Stramenopiles;Sagenista;Labyrinthulomycetes;Labyrinthulales;Labyrinthulaceae;Oblongichytrium;Oblongichytrium_sp.;
ASV_553	Eukaryota;Stramenopiles;Sagenista;MAST-8
ASV_899	Eukaryota;Stramenopiles;Sagenista;MAST-9;MAST-9A;MAST-9A_X;MAST-9A_XX;MAST-9A_XX_sp.;
Photosynthetic
Mamiellophytes
ASV_ID	Taxon	Sequence
ASV_106	Eukaryota;Archaeplastida;Chlorophyta;Mamiellophyceae;Mamiellales;Bathycoccaceae;Bathycoccus;Bathycoccus_prasinos;
ASV_210	Eukaryota;Archaeplastida;Chlorophyta;Mamiellophyceae;Mamiellales;Bathycoccaceae;Bathycoccus;Bathycoccus_prasinos;
ASV_206	Eukaryota;Archaeplastida;Chlorophyta;Mamiellophyceae;Mamiellales;Bathycoccaceae;Bathycoccus;Bathycoccus_prasinos;
ASV_271	Eukaryota;Archaeplastida;Chlorophyta;Mamiellophyceae;Mamiellales;Bathycoccaceae;Bathycoccus;Bathycoccus_prasinos;
ASV_293	Eukaryota;Archaeplastida;Chlorophyta;Mamiellophyceae;Mamiellales;Bathycoccaceae;Bathycoccus;Bathycoccus_prasinos;
ASV_326	Eukaryota;Archaeplastida;Chlorophyta;Mamiellophyceae;Mamiellales;Bathycoccaceae;Bathycoccus;Bathycoccus_prasinos;
ASV_298	Eukaryota;Archaeplastida;Chlorophyta;Mamiellophyceae;Mamiellales;Bathycoccaceae;Bathycoccus;Bathycoccus_prasinos;
ASV_208	Eukaryota;Archaeplastida;Chlorophyta;Mamiellophyceae;Mamiellales;Bathycoccaceae;Bathycoccus;Bathycoccus_prasinos;
ASV_375	Eukaryota;Archaeplastida;Chlorophyta;Mamiellophyceae;Mamiellales;Bathycoccaceae;Ostreococcus
ASV_468	Eukaryota;Archaeplastida;Chlorophyta;Mamiellophyceae;Mamiellales;Mamiellaceae;Mantoniella;Mantoniella_squamata;
ASV_85	Eukaryota;Archaeplastida;Chlorophyta;Mamiellophyceae;Mamiellales;Mamiellaceae;Micromonas;Micromonas_polaris;
ASV_237	Eukaryota;Archaeplastida;Chlorophyta;Mamiellophyceae;Dolichomastigales;Crustomastigaceae;Crustomastigaceae-AB;Crustomastigaceae-AB_sp.;
ASV_325	Eukaryota;Archaeplastida;Chlorophyta;Mamiellophyceae;Dolichomastigales;Crustomastigaceae;Crustomastigaceae-AB;Crustomastigaceae-AB_sp.;
ASV_492	Eukaryota;Archaeplastida;Chlorophyta;Mamiellophyceae;Dolichomastigales;Crustomastigaceae;Crustomastigaceae-AB;Crustomastigaceae-AB_sp.;
ASV_747	Eukaryota;Archaeplastida;Chlorophyta;Mamiellophyceae;Dolichomastigales;Crustomastigaceae;Crustomastigaceae-AB;Crustomastigaceae-AB_sp.;
ASV_760	Eukaryota;Archaeplastida;Chlorophyta;Mamiellophyceae;Dolichomastigales;Crustomastigaceae;Crustomastigaceae-AB;Crustomastigaceae-AB_sp.;
Pyramimonads
ASV_ID	Taxon	Sequence
ASV_128	Eukaryota;Archaeplastida;Chlorophyta;Pyramimonadales;Pyramimonadales_X;Pyramimonadales_XX
ASV_149	Eukaryota;Archaeplastida;Chlorophyta;Pyramimonadales;Pyramimonadales_X;Pyramimonadales_XX
ASV_291	Eukaryota;Archaeplastida;Chlorophyta;Pyramimonadales;Pyramimonadales_X;Pyramimonadales_XX
ASV_52	Eukaryota;Archaeplastida;Chlorophyta;Pyramimonadales;Pyramimonadales_X;Pyramimonadales_XX;Pyramimonas
ASV_10	Eukaryota;Archaeplastida;Chlorophyta;Pyramimonadales;Pyramimonadales_X;Pyramimonadales_XX;Pyramimonas;Pyramimonas_gelidicola;
Cryptophytes
ASV_ID	Taxon	Sequence
ASV_1	Eukaryota;Hacrobia;Cryptophyta;Cryptophyceae;Cryptomonadales;Cryptomonadales_X;Geminigera;Geminigera_cryophila;	GTCGCTCCTACCGATTGAATGGTCCGGTGAAATCTTCGGATTGCTGGGTAGAGCTTCGAAAGTTGAACTATCTGCGAGAAGTTGCTTGAACCTTATCATTTAGAGGAAGGAGAAGTCGTAACAAGGTTTCC
ASV_32	Eukaryota;Hacrobia;Cryptophyta;Cryptophyceae;Cryptomonadales;Cryptomonadales_X;Geminigera;Geminigera_cryophila;	GTCGCTCCTACCGATTGAATGGTCCGGTGAAATCTTCGGATTGCTGGGTAGAACTTCGTAAGTTGATTTATCTGCGAGAAGTTGCTTGAACCTTATCATTTAGAGGAAGGAGAAGTCGTAACAAGGTTTCC
ASV_112	Eukaryota;Hacrobia;Cryptophyta;Cryptophyceae;Cryptomonadales;Cryptomonadales_X;Geminigera;Geminigera_cryophila;
ASV_103	Eukaryota;Hacrobia;Cryptophyta;Cryptophyceae;Cryptomonadales;Cryptomonadales_X;Geminigera;Geminigera_cryophila;
ASV_123	Eukaryota;Hacrobia;Cryptophyta;Cryptophyceae;Cryptomonadales;Cryptomonadales_X;Geminigera;Geminigera_cryophila;
ASV_133	Eukaryota;Hacrobia;Cryptophyta;Cryptophyceae;Cryptomonadales;Cryptomonadales_X;Geminigera;Geminigera_cryophila;
ASV_156	Eukaryota;Hacrobia;Cryptophyta;Cryptophyceae;Cryptomonadales;Cryptomonadales_X;Geminigera;Geminigera_cryophila;
ASV_164	Eukaryota;Hacrobia;Cryptophyta;Cryptophyceae;Cryptomonadales;Cryptomonadales_X;Geminigera;Geminigera_cryophila;
ASV_166	Eukaryota;Hacrobia;Cryptophyta;Cryptophyceae;Cryptomonadales;Cryptomonadales_X;Geminigera;Geminigera_cryophila;
ASV_162	Eukaryota;Hacrobia;Cryptophyta;Cryptophyceae;Cryptomonadales;Cryptomonadales_X;Geminigera;Geminigera_cryophila;
ASV_395	Eukaryota;Hacrobia;Cryptophyta;Cryptophyceae;Cryptomonadales;Cryptomonadales_X;Geminigera;Geminigera_cryophila;
ASV_582	Eukaryota;Hacrobia;Cryptophyta;Cryptophyceae;Cryptomonadales;Cryptomonadales_X;Geminigera;Geminigera_cryophila;
ASV_334	Eukaryota;Hacrobia;Cryptophyta;Cryptophyceae;Cryptomonadales;Cryptomonadales_X;Geminigera;Geminigera_cryophila;
ASV_185	Eukaryota;Hacrobia;Cryptophyta;Cryptophyceae;Cryptomonadales;Cryptomonadales_X;Geminigera;Geminigera_cryophila;
ASV_197	Eukaryota;Hacrobia;Cryptophyta;Cryptophyceae;Cryptomonadales;Cryptomonadales_X;Geminigera;Geminigera_cryophila;
ASV_204	Eukaryota;Hacrobia;Cryptophyta;Cryptophyceae;Cryptomonadales;Cryptomonadales_X;Geminigera;Geminigera_cryophila;
ASV_246	Eukaryota;Hacrobia;Cryptophyta;Cryptophyceae;Cryptomonadales;Cryptomonadales_X;Geminigera;Geminigera_cryophila;
ASV_260	Eukaryota;Hacrobia;Cryptophyta;Cryptophyceae;Cryptomonadales;Cryptomonadales_X;Geminigera;Geminigera_cryophila;
ASV_269	Eukaryota;Hacrobia;Cryptophyta;Cryptophyceae;Cryptomonadales;Cryptomonadales_X;Geminigera;Geminigera_cryophila;
ASV_342	Eukaryota;Hacrobia;Cryptophyta;Cryptophyceae;Cryptomonadales;Cryptomonadales_X;Geminigera;Geminigera_cryophila;
ASV_459	Eukaryota;Hacrobia;Cryptophyta;Cryptophyceae;Cryptomonadales;Cryptomonadales_X;Geminigera;Geminigera_cryophila;
ASV_469	Eukaryota;Hacrobia;Cryptophyta;Cryptophyceae;Cryptomonadales;Cryptomonadales_X;Geminigera;Geminigera_cryophila;
ASV_586	Eukaryota;Hacrobia;Cryptophyta;Cryptophyceae;Cryptomonadales;Cryptomonadales_X;Hemiselmis;Hemiselmis_rufescens;
Haptophytes
ASV_ID	Taxon	Sequence
ASV_518	Eukaryota;Hacrobia;Haptophyta
ASV_76	Eukaryota;Hacrobia;Haptophyta;Prymnesiophyceae
ASV_98	Eukaryota;Hacrobia;Haptophyta;Prymnesiophyceae
ASV_151	Eukaryota;Hacrobia;Haptophyta;Prymnesiophyceae
ASV_148	Eukaryota;Hacrobia;Haptophyta;Prymnesiophyceae
ASV_203	Eukaryota;Hacrobia;Haptophyta;Prymnesiophyceae
ASV_281	Eukaryota;Hacrobia;Haptophyta;Prymnesiophyceae
ASV_315	Eukaryota;Hacrobia;Haptophyta;Prymnesiophyceae
ASV_7	Eukaryota;Hacrobia;Haptophyta;Prymnesiophyceae;Phaeocystales;Phaeocystaceae;Phaeocystis
ASV_142	Eukaryota;Hacrobia;Haptophyta;Prymnesiophyceae;Phaeocystales;Phaeocystaceae;Phaeocystis
ASV_198	Eukaryota;Hacrobia;Haptophyta;Prymnesiophyceae;Phaeocystales;Phaeocystaceae;Phaeocystis
ASV_524	Eukaryota;Hacrobia;Haptophyta;Prymnesiophyceae;Phaeocystales;Phaeocystaceae;Phaeocystis
ASV_39	Eukaryota;Hacrobia;Haptophyta;Prymnesiophyceae;Phaeocystales;Phaeocystaceae;Phaeocystis;Phaeocystis_sp.;
ASV_348	Eukaryota;Hacrobia;Haptophyta;Prymnesiophyceae;Phaeocystales;Phaeocystaceae;Phaeocystis;Phaeocystis_sp.;
ASV_179	Eukaryota;Hacrobia;Haptophyta;Prymnesiophyceae;Prymnesiales;Chrysochromulinaceae;Chrysochromulina;Chrysochromulina_scutellum;
ASV_57	Eukaryota;Hacrobia;Haptophyta;Prymnesiophyceae;Prymnesiales;Chrysochromulinaceae;Chrysochromulina;Chrysochromulina_sp.;
ASV_284	Eukaryota;Hacrobia;Haptophyta;Prymnesiophyceae;Prymnesiales;Chrysochromulinaceae;Chrysochromulina;Chrysochromulina_sp.;
ASV_833	Eukaryota;Hacrobia;Haptophyta;Prymnesiophyceae;Prymnesiales;Chrysochromulinaceae;Chrysochromulina;Chrysochromulina_sp.;
ASV_215	Eukaryota;Hacrobia;Haptophyta;Prymnesiophyceae;Prymnesiales;Prymnesiaceae
ASV_763	Eukaryota;Hacrobia;Haptophyta;Prymnesiophyceae;Prymnesiales;Prymnesiophyceae_Clade_B3;Prymnesiophyceae_Clade_B3_X;Prymnesiophyceae_Clade_B3_X_sp.;
ASV_305	Eukaryota;Hacrobia;Haptophyta;Prymnesiophyceae;Prymnesiophyceae_X;Braarudosphaeraceae;Braarudosphaeraceae_X;Braarudosphaeraceae_X_sp.;
Diatoms
ASV_ID	Taxon	Sequence
ASV_19	Eukaryota;Stramenopiles;Ochrophyta;Bacillariophyta;Bacillariophyta_X
ASV_189	Eukaryota;Stramenopiles;Ochrophyta;Bacillariophyta;Bacillariophyta_X
ASV_147	Eukaryota;Stramenopiles;Ochrophyta;Bacillariophyta;Bacillariophyta_X
ASV_143	Eukaryota;Stramenopiles;Ochrophyta;Bacillariophyta;Bacillariophyta_X
ASV_367	Eukaryota;Stramenopiles;Ochrophyta;Bacillariophyta;Bacillariophyta_X
ASV_462	Eukaryota;Stramenopiles;Ochrophyta;Bacillariophyta;Bacillariophyta_X
ASV_482	Eukaryota;Stramenopiles;Ochrophyta;Bacillariophyta;Bacillariophyta_X
ASV_497	Eukaryota;Stramenopiles;Ochrophyta;Bacillariophyta;Bacillariophyta_X
ASV_366	Eukaryota;Stramenopiles;Ochrophyta;Bacillariophyta;Bacillariophyta_X
ASV_589	Eukaryota;Stramenopiles;Ochrophyta;Bacillariophyta;Bacillariophyta_X
ASV_616	Eukaryota;Stramenopiles;Ochrophyta;Bacillariophyta;Bacillariophyta_X
ASV_656	Eukaryota;Stramenopiles;Ochrophyta;Bacillariophyta;Bacillariophyta_X
ASV_328	Eukaryota;Stramenopiles;Ochrophyta;Bacillariophyta;Bacillariophyta_X
ASV_491	Eukaryota;Stramenopiles;Ochrophyta;Bacillariophyta;Bacillariophyta_X
ASV_51	Eukaryota;Stramenopiles;Ochrophyta;Bacillariophyta;Bacillariophyta_X
ASV_565	Eukaryota;Stramenopiles;Ochrophyta;Bacillariophyta;Bacillariophyta_X
ASV_641	Eukaryota;Stramenopiles;Ochrophyta;Bacillariophyta;Bacillariophyta_X
ASV_684	Eukaryota;Stramenopiles;Ochrophyta;Bacillariophyta;Bacillariophyta_X
ASV_702	Eukaryota;Stramenopiles;Ochrophyta;Bacillariophyta;Bacillariophyta_X
ASV_753	Eukaryota;Stramenopiles;Ochrophyta;Bacillariophyta;Bacillariophyta_X
ASV_820	Eukaryota;Stramenopiles;Ochrophyta;Bacillariophyta;Bacillariophyta_X
ASV_872	Eukaryota;Stramenopiles;Ochrophyta;Bacillariophyta;Bacillariophyta_X
ASV_876	Eukaryota;Stramenopiles;Ochrophyta;Bacillariophyta;Bacillariophyta_X
ASV_878	Eukaryota;Stramenopiles;Ochrophyta;Bacillariophyta;Bacillariophyta_X
ASV_918	Eukaryota;Stramenopiles;Ochrophyta;Bacillariophyta;Bacillariophyta_X
ASV_937	Eukaryota;Stramenopiles;Ochrophyta;Bacillariophyta;Bacillariophyta_X
ASV_243	Eukaryota;Stramenopiles;Ochrophyta;Bacillariophyta;Bacillariophyta_X;Araphid-pennate
ASV_141	Eukaryota;Stramenopiles;Ochrophyta;Bacillariophyta;Bacillariophyta_X;Araphid-pennate
ASV_710	Eukaryota;Stramenopiles;Ochrophyta;Bacillariophyta;Bacillariophyta_X;Araphid-pennate
ASV_772	Eukaryota;Stramenopiles;Ochrophyta;Bacillariophyta;Bacillariophyta_X;Araphid-pennate
ASV_318	Eukaryota;Stramenopiles;Ochrophyta;Bacillariophyta;Bacillariophyta_X;Araphid-pennate
ASV_610	Eukaryota;Stramenopiles;Ochrophyta;Bacillariophyta;Bacillariophyta_X;Araphid-pennate
ASV_783	Eukaryota;Stramenopiles;Ochrophyta;Bacillariophyta;Bacillariophyta_X;Araphid-pennate
ASV_115	Eukaryota;Stramenopiles;Ochrophyta;Bacillariophyta;Bacillariophyta_X;Araphid-pennate;Asterionellopsis;Asterionellopsis_glacialis;
ASV_45	Eukaryota;Stramenopiles;Ochrophyta;Bacillariophyta;Bacillariophyta_X;Polar-centric-Mediophyceae
ASV_28	Eukaryota;Stramenopiles;Ochrophyta;Bacillariophyta;Bacillariophyta_X;Polar-centric-Mediophyceae
ASV_94	Eukaryota;Stramenopiles;Ochrophyta;Bacillariophyta;Bacillariophyta_X;Polar-centric-Mediophyceae
ASV_74	Eukaryota;Stramenopiles;Ochrophyta;Bacillariophyta;Bacillariophyta_X;Polar-centric-Mediophyceae
ASV_400	Eukaryota;Stramenopiles;Ochrophyta;Bacillariophyta;Bacillariophyta_X;Polar-centric-Mediophyceae
ASV_465	Eukaryota;Stramenopiles;Ochrophyta;Bacillariophyta;Bacillariophyta_X;Polar-centric-Mediophyceae
ASV_598	Eukaryota;Stramenopiles;Ochrophyta;Bacillariophyta;Bacillariophyta_X;Polar-centric-Mediophyceae
ASV_639	Eukaryota;Stramenopiles;Ochrophyta;Bacillariophyta;Bacillariophyta_X;Polar-centric-Mediophyceae
ASV_665	Eukaryota;Stramenopiles;Ochrophyta;Bacillariophyta;Bacillariophyta_X;Polar-centric-Mediophyceae
ASV_667	Eukaryota;Stramenopiles;Ochrophyta;Bacillariophyta;Bacillariophyta_X;Polar-centric-Mediophyceae
ASV_700	Eukaryota;Stramenopiles;Ochrophyta;Bacillariophyta;Bacillariophyta_X;Polar-centric-Mediophyceae
ASV_732	Eukaryota;Stramenopiles;Ochrophyta;Bacillariophyta;Bacillariophyta_X;Polar-centric-Mediophyceae
ASV_749	Eukaryota;Stramenopiles;Ochrophyta;Bacillariophyta;Bacillariophyta_X;Polar-centric-Mediophyceae
ASV_869	Eukaryota;Stramenopiles;Ochrophyta;Bacillariophyta;Bacillariophyta_X;Polar-centric-Mediophyceae
ASV_904	Eukaryota;Stramenopiles;Ochrophyta;Bacillariophyta;Bacillariophyta_X;Polar-centric-Mediophyceae
ASV_909	Eukaryota;Stramenopiles;Ochrophyta;Bacillariophyta;Bacillariophyta_X;Polar-centric-Mediophyceae
ASV_13	Eukaryota;Stramenopiles;Ochrophyta;Bacillariophyta;Bacillariophyta_X;Polar-centric-Mediophyceae;Chaetoceros
ASV_195	Eukaryota;Stramenopiles;Ochrophyta;Bacillariophyta;Bacillariophyta_X;Polar-centric-Mediophyceae;Chaetoceros
ASV_629	Eukaryota;Stramenopiles;Ochrophyta;Bacillariophyta;Bacillariophyta_X;Polar-centric-Mediophyceae;Chaetoceros;Chaetoceros_calcitrans;
ASV_440	Eukaryota;Stramenopiles;Ochrophyta;Bacillariophyta;Bacillariophyta_X;Polar-centric-Mediophyceae;Chaetoceros;Chaetoceros_debilis_2;
ASV_118	Eukaryota;Stramenopiles;Ochrophyta;Bacillariophyta;Bacillariophyta_X;Polar-centric-Mediophyceae;Chaetoceros;Chaetoceros_neogracilis;
ASV_272	Eukaryota;Stramenopiles;Ochrophyta;Bacillariophyta;Bacillariophyta_X;Polar-centric-Mediophyceae;Chaetoceros;Chaetoceros_peruvianus;
ASV_122	Eukaryota;Stramenopiles;Ochrophyta;Bacillariophyta;Bacillariophyta_X;Polar-centric-Mediophyceae;Chaetoceros;Chaetoceros_rostratus;
ASV_601	Eukaryota;Stramenopiles;Ochrophyta;Bacillariophyta;Bacillariophyta_X;Polar-centric-Mediophyceae;Chaetoceros;Chaetoceros_socialis;
ASV_881	Eukaryota;Stramenopiles;Ochrophyta;Bacillariophyta;Bacillariophyta_X;Polar-centric-Mediophyceae;Chaetoceros;Chaetoceros_socialis;
ASV_150	Eukaryota;Stramenopiles;Ochrophyta;Bacillariophyta;Bacillariophyta_X;Polar-centric-Mediophyceae;Eucampia
ASV_119	Eukaryota;Stramenopiles;Ochrophyta;Bacillariophyta;Bacillariophyta_X;Polar-centric-Mediophyceae;Hemiaulus;Hemiaulus_sinensis;
ASV_548	Eukaryota;Stramenopiles;Ochrophyta;Bacillariophyta;Bacillariophyta_X;Polar-centric-Mediophyceae;Hemiaulus;Hemiaulus_sinensis;
ASV_2	Eukaryota;Stramenopiles;Ochrophyta;Bacillariophyta;Bacillariophyta_X;Polar-centric-Mediophyceae;Odontella;Odontella_sinensis;
ASV_432	Eukaryota;Stramenopiles;Ochrophyta;Bacillariophyta;Bacillariophyta_X;Polar-centric-Mediophyceae;Odontella;Odontella_sinensis;
ASV_241	Eukaryota;Stramenopiles;Ochrophyta;Bacillariophyta;Bacillariophyta_X;Polar-centric-Mediophyceae;Odontella;Odontella_sinensis;
ASV_362	Eukaryota;Stramenopiles;Ochrophyta;Bacillariophyta;Bacillariophyta_X;Polar-centric-Mediophyceae;Odontella;Odontella_sinensis;
ASV_441	Eukaryota;Stramenopiles;Ochrophyta;Bacillariophyta;Bacillariophyta_X;Polar-centric-Mediophyceae;Odontella;Odontella_sinensis;
ASV_460	Eukaryota;Stramenopiles;Ochrophyta;Bacillariophyta;Bacillariophyta_X;Polar-centric-Mediophyceae;Odontella;Odontella_sinensis;
ASV_505	Eukaryota;Stramenopiles;Ochrophyta;Bacillariophyta;Bacillariophyta_X;Polar-centric-Mediophyceae;Odontella;Odontella_sinensis;
ASV_508	Eukaryota;Stramenopiles;Ochrophyta;Bacillariophyta;Bacillariophyta_X;Polar-centric-Mediophyceae;Odontella;Odontella_sinensis;
ASV_516	Eukaryota;Stramenopiles;Ochrophyta;Bacillariophyta;Bacillariophyta_X;Polar-centric-Mediophyceae;Odontella;Odontella_sinensis;
ASV_523	Eukaryota;Stramenopiles;Ochrophyta;Bacillariophyta;Bacillariophyta_X;Polar-centric-Mediophyceae;Odontella;Odontella_sinensis;
ASV_529	Eukaryota;Stramenopiles;Ochrophyta;Bacillariophyta;Bacillariophyta_X;Polar-centric-Mediophyceae;Odontella;Odontella_sinensis;
ASV_549	Eukaryota;Stramenopiles;Ochrophyta;Bacillariophyta;Bacillariophyta_X;Polar-centric-Mediophyceae;Odontella;Odontella_sinensis;
ASV_556	Eukaryota;Stramenopiles;Ochrophyta;Bacillariophyta;Bacillariophyta_X;Polar-centric-Mediophyceae;Odontella;Odontella_sinensis;
ASV_557	Eukaryota;Stramenopiles;Ochrophyta;Bacillariophyta;Bacillariophyta_X;Polar-centric-Mediophyceae;Odontella;Odontella_sinensis;
ASV_580	Eukaryota;Stramenopiles;Ochrophyta;Bacillariophyta;Bacillariophyta_X;Polar-centric-Mediophyceae;Odontella;Odontella_sinensis;
ASV_609	Eukaryota;Stramenopiles;Ochrophyta;Bacillariophyta;Bacillariophyta_X;Polar-centric-Mediophyceae;Odontella;Odontella_sinensis;
ASV_625	Eukaryota;Stramenopiles;Ochrophyta;Bacillariophyta;Bacillariophyta_X;Polar-centric-Mediophyceae;Odontella;Odontella_sinensis;
ASV_626	Eukaryota;Stramenopiles;Ochrophyta;Bacillariophyta;Bacillariophyta_X;Polar-centric-Mediophyceae;Odontella;Odontella_sinensis;
ASV_640	Eukaryota;Stramenopiles;Ochrophyta;Bacillariophyta;Bacillariophyta_X;Polar-centric-Mediophyceae;Odontella;Odontella_sinensis;
ASV_643	Eukaryota;Stramenopiles;Ochrophyta;Bacillariophyta;Bacillariophyta_X;Polar-centric-Mediophyceae;Odontella;Odontella_sinensis;
ASV_644	Eukaryota;Stramenopiles;Ochrophyta;Bacillariophyta;Bacillariophyta_X;Polar-centric-Mediophyceae;Odontella;Odontella_sinensis;
ASV_664	Eukaryota;Stramenopiles;Ochrophyta;Bacillariophyta;Bacillariophyta_X;Polar-centric-Mediophyceae;Odontella;Odontella_sinensis;
ASV_666	Eukaryota;Stramenopiles;Ochrophyta;Bacillariophyta;Bacillariophyta_X;Polar-centric-Mediophyceae;Odontella;Odontella_sinensis;
ASV_686	Eukaryota;Stramenopiles;Ochrophyta;Bacillariophyta;Bacillariophyta_X;Polar-centric-Mediophyceae;Odontella;Odontella_sinensis;
ASV_728	Eukaryota;Stramenopiles;Ochrophyta;Bacillariophyta;Bacillariophyta_X;Polar-centric-Mediophyceae;Odontella;Odontella_sinensis;
ASV_751	Eukaryota;Stramenopiles;Ochrophyta;Bacillariophyta;Bacillariophyta_X;Polar-centric-Mediophyceae;Odontella;Odontella_sinensis;
ASV_755	Eukaryota;Stramenopiles;Ochrophyta;Bacillariophyta;Bacillariophyta_X;Polar-centric-Mediophyceae;Odontella;Odontella_sinensis;
ASV_782	Eukaryota;Stramenopiles;Ochrophyta;Bacillariophyta;Bacillariophyta_X;Polar-centric-Mediophyceae;Odontella;Odontella_sinensis;
ASV_785	Eukaryota;Stramenopiles;Ochrophyta;Bacillariophyta;Bacillariophyta_X;Polar-centric-Mediophyceae;Odontella;Odontella_sinensis;
ASV_816	Eukaryota;Stramenopiles;Ochrophyta;Bacillariophyta;Bacillariophyta_X;Polar-centric-Mediophyceae;Odontella;Odontella_sinensis;
ASV_819	Eukaryota;Stramenopiles;Ochrophyta;Bacillariophyta;Bacillariophyta_X;Polar-centric-Mediophyceae;Odontella;Odontella_sinensis;
ASV_822	Eukaryota;Stramenopiles;Ochrophyta;Bacillariophyta;Bacillariophyta_X;Polar-centric-Mediophyceae;Odontella;Odontella_sinensis;
ASV_848	Eukaryota;Stramenopiles;Ochrophyta;Bacillariophyta;Bacillariophyta_X;Polar-centric-Mediophyceae;Odontella;Odontella_sinensis;
ASV_867	Eukaryota;Stramenopiles;Ochrophyta;Bacillariophyta;Bacillariophyta_X;Polar-centric-Mediophyceae;Odontella;Odontella_sinensis;
ASV_912	Eukaryota;Stramenopiles;Ochrophyta;Bacillariophyta;Bacillariophyta_X;Polar-centric-Mediophyceae;Odontella;Odontella_sinensis;
ASV_914	Eukaryota;Stramenopiles;Ochrophyta;Bacillariophyta;Bacillariophyta_X;Polar-centric-Mediophyceae;Odontella;Odontella_sinensis;
ASV_938	Eukaryota;Stramenopiles;Ochrophyta;Bacillariophyta;Bacillariophyta_X;Polar-centric-Mediophyceae;Odontella;Odontella_sinensis;
ASV_34	Eukaryota;Stramenopiles;Ochrophyta;Bacillariophyta;Bacillariophyta_X;Polar-centric-Mediophyceae;Porosira;Porosira_pseudodenticulata;
ASV_383	Eukaryota;Stramenopiles;Ochrophyta;Bacillariophyta;Bacillariophyta_X;Polar-centric-Mediophyceae;Porosira;Porosira_pseudodenticulata;
ASV_177	Eukaryota;Stramenopiles;Ochrophyta;Bacillariophyta;Bacillariophyta_X;Polar-centric-Mediophyceae;Porosira;Porosira_sp.;
ASV_58	Eukaryota;Stramenopiles;Ochrophyta;Bacillariophyta;Bacillariophyta_X;Polar-centric-Mediophyceae;Shionodiscus;Shionodiscus_ritscheri;
ASV_64	Eukaryota;Stramenopiles;Ochrophyta;Bacillariophyta;Bacillariophyta_X;Polar-centric-Mediophyceae;Thalassiosira
ASV_83	Eukaryota;Stramenopiles;Ochrophyta;Bacillariophyta;Bacillariophyta_X;Polar-centric-Mediophyceae;Thalassiosira
ASV_296	Eukaryota;Stramenopiles;Ochrophyta;Bacillariophyta;Bacillariophyta_X;Polar-centric-Mediophyceae;Thalassiosira
ASV_699	Eukaryota;Stramenopiles;Ochrophyta;Bacillariophyta;Bacillariophyta_X;Polar-centric-Mediophyceae;Thalassiosira;Thalassiosira_tumida;
ASV_886	Eukaryota;Stramenopiles;Ochrophyta;Bacillariophyta;Bacillariophyta_X;Radial-centric-basal-Coscinodiscophyceae
ASV_81	Eukaryota;Stramenopiles;Ochrophyta;Bacillariophyta;Bacillariophyta_X;Radial-centric-basal-Coscinodiscophyceae;Actinocyclus;Actinocyclus_curvatulus;
ASV_157	Eukaryota;Stramenopiles;Ochrophyta;Bacillariophyta;Bacillariophyta_X;Radial-centric-basal-Coscinodiscophyceae;Actinocyclus;Actinocyclus_curvatulus;
ASV_722	Eukaryota;Stramenopiles;Ochrophyta;Bacillariophyta;Bacillariophyta_X;Radial-centric-basal-Coscinodiscophyceae;Actinocyclus;Actinocyclus_curvatulus;
ASV_844	Eukaryota;Stramenopiles;Ochrophyta;Bacillariophyta;Bacillariophyta_X;Radial-centric-basal-Coscinodiscophyceae;Corethron;Corethron_inerme;
ASV_36	Eukaryota;Stramenopiles;Ochrophyta;Bacillariophyta;Bacillariophyta_X;Radial-centric-basal-Coscinodiscophyceae;Proboscia;Proboscia_alata;
ASV_544	Eukaryota;Stramenopiles;Ochrophyta;Bacillariophyta;Bacillariophyta_X;Radial-centric-basal-Coscinodiscophyceae;Proboscia;Proboscia_alata;
ASV_140	Eukaryota;Stramenopiles;Ochrophyta;Bacillariophyta;Bacillariophyta_X;Radial-centric-basal-Coscinodiscophyceae;Stellarima;Stellarima_microtrias;
ASV_3	Eukaryota;Stramenopiles;Ochrophyta;Bacillariophyta;Bacillariophyta_X;Raphid-pennate
ASV_60	Eukaryota;Stramenopiles;Ochrophyta;Bacillariophyta;Bacillariophyta_X;Raphid-pennate
ASV_199	Eukaryota;Stramenopiles;Ochrophyta;Bacillariophyta;Bacillariophyta_X;Raphid-pennate
ASV_234	Eukaryota;Stramenopiles;Ochrophyta;Bacillariophyta;Bacillariophyta_X;Raphid-pennate
ASV_560	Eukaryota;Stramenopiles;Ochrophyta;Bacillariophyta;Bacillariophyta_X;Raphid-pennate
ASV_583	Eukaryota;Stramenopiles;Ochrophyta;Bacillariophyta;Bacillariophyta_X;Raphid-pennate
ASV_591	Eukaryota;Stramenopiles;Ochrophyta;Bacillariophyta;Bacillariophyta_X;Raphid-pennate
ASV_600	Eukaryota;Stramenopiles;Ochrophyta;Bacillariophyta;Bacillariophyta_X;Raphid-pennate
ASV_654	Eukaryota;Stramenopiles;Ochrophyta;Bacillariophyta;Bacillariophyta_X;Raphid-pennate
ASV_411	Eukaryota;Stramenopiles;Ochrophyta;Bacillariophyta;Bacillariophyta_X;Raphid-pennate
ASV_537	Eukaryota;Stramenopiles;Ochrophyta;Bacillariophyta;Bacillariophyta_X;Raphid-pennate
ASV_538	Eukaryota;Stramenopiles;Ochrophyta;Bacillariophyta;Bacillariophyta_X;Raphid-pennate
ASV_540	Eukaryota;Stramenopiles;Ochrophyta;Bacillariophyta;Bacillariophyta_X;Raphid-pennate
ASV_608	Eukaryota;Stramenopiles;Ochrophyta;Bacillariophyta;Bacillariophyta_X;Raphid-pennate
ASV_619	Eukaryota;Stramenopiles;Ochrophyta;Bacillariophyta;Bacillariophyta_X;Raphid-pennate
ASV_636	Eukaryota;Stramenopiles;Ochrophyta;Bacillariophyta;Bacillariophyta_X;Raphid-pennate
ASV_658	Eukaryota;Stramenopiles;Ochrophyta;Bacillariophyta;Bacillariophyta_X;Raphid-pennate
ASV_659	Eukaryota;Stramenopiles;Ochrophyta;Bacillariophyta;Bacillariophyta_X;Raphid-pennate
ASV_725	Eukaryota;Stramenopiles;Ochrophyta;Bacillariophyta;Bacillariophyta_X;Raphid-pennate
ASV_727	Eukaryota;Stramenopiles;Ochrophyta;Bacillariophyta;Bacillariophyta_X;Raphid-pennate
ASV_745	Eukaryota;Stramenopiles;Ochrophyta;Bacillariophyta;Bacillariophyta_X;Raphid-pennate
ASV_758	Eukaryota;Stramenopiles;Ochrophyta;Bacillariophyta;Bacillariophyta_X;Raphid-pennate
ASV_824	Eukaryota;Stramenopiles;Ochrophyta;Bacillariophyta;Bacillariophyta_X;Raphid-pennate
ASV_827	Eukaryota;Stramenopiles;Ochrophyta;Bacillariophyta;Bacillariophyta_X;Raphid-pennate
ASV_902	Eukaryota;Stramenopiles;Ochrophyta;Bacillariophyta;Bacillariophyta_X;Raphid-pennate
ASV_906	Eukaryota;Stramenopiles;Ochrophyta;Bacillariophyta;Bacillariophyta_X;Raphid-pennate
ASV_132	Eukaryota;Stramenopiles;Ochrophyta;Bacillariophyta;Bacillariophyta_X;Raphid-pennate;Cylindrotheca;Cylindrotheca_closterium;
ASV_230	Eukaryota;Stramenopiles;Ochrophyta;Bacillariophyta;Bacillariophyta_X;Raphid-pennate;Navicula;Navicula_sp.;
ASV_116	Eukaryota;Stramenopiles;Ochrophyta;Bacillariophyta;Bacillariophyta_X;Raphid-pennate;Pleurosigma;Pleurosigma_intermedium;
ASV_146	Eukaryota;Stramenopiles;Ochrophyta;Bacillariophyta;Bacillariophyta_X;Raphid-pennate;Pleurosigma;Pleurosigma_intermedium;
ASV_865	Eukaryota;Stramenopiles;Ochrophyta;Bacillariophyta;Bacillariophyta_X;Raphid-pennate;Pleurosigma;Pleurosigma_intermedium;
ASV_898	Eukaryota;Stramenopiles;Ochrophyta;Bacillariophyta;Bacillariophyta_X;Raphid-pennate;Pleurosigma;Pleurosigma_intermedium;
ASV_109	Eukaryota;Stramenopiles;Ochrophyta;Bacillariophyta;Bacillariophyta_X;Raphid-pennate;Pseudo-nitzschia
ASV_663	Eukaryota;Stramenopiles;Ochrophyta;Bacillariophyta;Bacillariophyta_X;Raphid-pennate;Pseudo-nitzschia
ASV_194	Eukaryota;Stramenopiles;Ochrophyta;Bacillariophyta;Bacillariophyta_X;Raphid-pennate;Pseudo-nitzschia;Pseudo-nitzschia_australis;
ASV_145	Eukaryota;Stramenopiles;Ochrophyta;Bacillariophyta;Bacillariophyta_X;Raphid-pennate;Pseudo-nitzschia;Pseudo-nitzschia_seriata;
ASV_29	Eukaryota;Stramenopiles;Ochrophyta;Bacillariophyta;Bacillariophyta_X;Raphid-pennate;Raphid-pennate_X;Raphid-pennate_X_sp.;
Bolidophytes
ASV_ID	Taxon	Sequence
ASV_92	Eukaryota;Stramenopiles;Ochrophyta;Bolidophyceae;Parmales
ASV_301	Eukaryota;Stramenopiles;Ochrophyta;Bolidophyceae;Parmales
ASV_845	Eukaryota;Stramenopiles;Ochrophyta;Bolidophyceae;Parmales;Parmales_env_2;Parmales_env_2_X;Parmales_env_2_X_sp.;
ASV_160	Eukaryota;Stramenopiles;Ochrophyta;Bolidophyceae;Parmales;Parmales_env_3;Parmales_env_3_X;Parmales_env_3_X_sp.;
ASV_331	Eukaryota;Stramenopiles;Ochrophyta;Bolidophyceae;Parmales;Parmales_env_3;Parmales_env_3_X;Parmales_env_3_X_sp.;
ASV_715	Eukaryota;Stramenopiles;Ochrophyta;Bolidophyceae;Parmales;Parmales_env_3;Parmales_env_3_X;Parmales_env_3_X_sp.;
ASV_420	Eukaryota;Stramenopiles;Ochrophyta;Bolidophyceae;Parmales;Parmales_env_3;Parmales_env_3_X;Parmales_env_3_X_sp.;
ASV_532	Eukaryota;Stramenopiles;Ochrophyta;Bolidophyceae;Parmales;Triparmaceae;Triparma
ASV_59	Eukaryota;Stramenopiles;Ochrophyta;Bolidophyceae;Parmales;Triparmaceae;Triparma;Triparma_mediterranea;
Dictyochophytes
ASV_ID	Taxon	Sequence
ASV_136	Eukaryota;Stramenopiles;Ochrophyta;Dictyochophyceae;Dictyochophyceae_X
ASV_439	Eukaryota;Stramenopiles;Ochrophyta;Dictyochophyceae;Dictyochophyceae_X;Dictyochales;Dictyocha;Dictyocha_speculum;
ASV_53	Eukaryota;Stramenopiles;Ochrophyta;Dictyochophyceae;Dictyochophyceae_X;Florenciellales;Pseudochattonella;Pseudochattonella_verruculosa;
ASV_417	Eukaryota;Stramenopiles;Ochrophyta;Dictyochophyceae;Dictyochophyceae_X;Florenciellales;Pseudochattonella;Pseudochattonella_verruculosa;
ASV_472	Eukaryota;Stramenopiles;Ochrophyta;Dictyochophyceae;Dictyochophyceae_X;Florenciellales;Pseudochattonella;Pseudochattonella_verruculosa;
ASV_5	Eukaryota;Stramenopiles;Ochrophyta;Dictyochophyceae;Dictyochophyceae_X;Pedinellales
ASV_68	Eukaryota;Stramenopiles;Ochrophyta;Dictyochophyceae;Dictyochophyceae_X;Pedinellales
ASV_229	Eukaryota;Stramenopiles;Ochrophyta;Dictyochophyceae;Dictyochophyceae_X;Pedinellales
ASV_521	Eukaryota;Stramenopiles;Ochrophyta;Dictyochophyceae;Dictyochophyceae_X;Pedinellales
ASV_323	Eukaryota;Stramenopiles;Ochrophyta;Dictyochophyceae;Dictyochophyceae_X;Pedinellales;Pedinellales_X;Pedinellales_X_sp.;
ASV_698	Eukaryota;Stramenopiles;Ochrophyta;Dictyochophyceae;Dictyochophyceae_X;Pedinellales;Pedinellales_X;Pedinellales_X_sp.;
ASV_934	Eukaryota;Stramenopiles;Ochrophyta;Dictyochophyceae;Dictyochophyceae_X;Pedinellales;Pteridomonas;Pteridomonas_danica;
Pelagophytes
ASV_ID	Taxon	Sequence
ASV_6	Eukaryota;Stramenopiles;Ochrophyta;Pelagophyceae;Pelagomonadales;Pelagomonadaceae;Aureococcus;Aureococcus_anophagefferens;
ASV_176	Eukaryota;Stramenopiles;Ochrophyta;Pelagophyceae;Pelagomonadales;Pelagomonadaceae;Aureococcus;Aureococcus_anophagefferens;
ASV_350	Eukaryota;Stramenopiles;Ochrophyta;Pelagophyceae;Pelagomonadales;Pelagomonadaceae;Aureococcus;Aureococcus_anophagefferens;
ASV_167	Eukaryota;Stramenopiles;Ochrophyta;Pelagophyceae;Pelagomonadales;Pelagomonadaceae;Pelagomonas;Pelagomonas_calceolata;
ASV_624	Eukaryota;Stramenopiles;Ochrophyta;Pelagophyceae;Pelagomonadales;Pelagomonadaceae;Pelagomonas;Pelagomonas_calceolata;
ASV_842	Eukaryota;Stramenopiles;Ochrophyta;Pelagophyceae;Pelagophyceae_X;Pelagophyceae_XX;Pelagophyceae_XXX;Pelagophyceae_XXX_sp.;
ASV_268	Eukaryota;Stramenopiles;Ochrophyta;Phaeophyceae;Phaeophyceae_X;Phaeophyceae_XX
ASV_333	Eukaryota;Stramenopiles;Ochrophyta;Phaeophyceae;Phaeophyceae_X;Phaeophyceae_XX
ASV_512	Eukaryota;Stramenopiles;Ochrophyta;Phaeophyceae;Phaeophyceae_X;Phaeophyceae_XX
ASV_456	Eukaryota;Stramenopiles;Ochrophyta;Phaeophyceae;Phaeophyceae_X;Phaeophyceae_XX;Halothrix;Halothrix_ambigua;
"Other Euks"
ASV_ID	Taxon	Sequence
ASV_240	Eukaryota;Archaeplastida
ASV_219	Eukaryota;Archaeplastida
ASV_341	Eukaryota;Archaeplastida
ASV_374	Eukaryota;Archaeplastida
ASV_709	Eukaryota;Archaeplastida
ASV_811	Eukaryota;Archaeplastida
ASV_911	Eukaryota;Archaeplastida
ASV_761	Eukaryota;Archaeplastida;Chlorophyta;Chlorophyceae;Chlamydomonadales;Chlamydomonadales_X
ASV_558	Eukaryota;Archaeplastida;Chlorophyta;Chlorophyceae;Chlamydomonadales;Chlamydomonadales_X;Chlamydomonas;Chlamydomonas_acidophila;
ASV_677	Eukaryota;Archaeplastida;Chlorophyta;Palmophyllophyceae;Prasinococcales;Prasinococcales-Clade-B;Prasinococcales-Clade-B_X;Prasinococcales-Clade-B2_X_sp.;
ASV_905	Eukaryota;Archaeplastida;Chlorophyta;Ulvophyceae;Ulotrichales;Ulotrichales_X
ASV_885	Eukaryota;Archaeplastida;Chlorophyta;Ulvophyceae;Ulotrichales;Ulotrichales_X;Pseudendoclonium;Pseudendoclonium_submarinum;
ASV_514	Eukaryota;Archaeplastida;Chlorophyta;Ulvophyceae;Ulvales-relatives;Ulvales-relatives_X
ASV_734	Eukaryota;Archaeplastida;Rhodophyta;Florideophyceae
ASV_854	Eukaryota;Archaeplastida;Rhodophyta;Florideophyceae
ASV_261	Eukaryota;Archaeplastida;Rhodophyta;Florideophyceae;Colaconematales;Colaconematales_X
ASV_832	Eukaryota;Archaeplastida;Rhodophyta;Florideophyceae;Corallinales;Corallinales_X
ASV_543	Eukaryota;Archaeplastida;Rhodophyta;Florideophyceae;Corallinales;Corallinales_X;Corallinales_XX;Corallinales_XX_sp.;
ASV_475	Eukaryota;Archaeplastida;Rhodophyta;Florideophyceae;Gigartinales;Gigartinales_X
ASV_889	Eukaryota;Archaeplastida;Streptophyta
ASV_496	Eukaryota;Archaeplastida;Streptophyta;Embryophyceae;Embryophyceae_X;Embryophyceae_XX
ASV_781	Eukaryota;Archaeplastida;Streptophyta;Embryophyceae;Embryophyceae_X;Embryophyceae_XX
ASV_851	Eukaryota;Archaeplastida;Streptophyta;Embryophyceae;Embryophyceae_X;Embryophyceae_XX
ASV_910	Eukaryota;Archaeplastida;Streptophyta;Embryophyceae;Embryophyceae_X;Embryophyceae_XX
ASV_941	Eukaryota;Archaeplastida;Streptophyta;Embryophyceae;Embryophyceae_X;Embryophyceae_XX;Pinus;Pinus_taeda;
ASV_346	Eukaryota;Stramenopiles;Ochrophyta;Chrysophyceae;Chrysophyceae_X
ASV_534	Eukaryota;Stramenopiles;Ochrophyta;Chrysophyceae;Chrysophyceae_X;Chrysophyceae_Clade-D;Chrysophyceae_Clade-D_X;Chrysophyceae_Clade-D_X_sp.;
ASV_574	Eukaryota;Stramenopiles;Ochrophyta;Chrysophyceae;Chrysophyceae_X;Chrysophyceae_Clade-F;Chrysophyceae_Clade-F_X;Chrysophyceae_Clade-F_X_sp.;
ASV_247	Eukaryota;Stramenopiles;Ochrophyta;Chrysophyceae;Chrysophyceae_X;Chrysophyceae_Clade-F;Paraphysomonas
ASV_214	Eukaryota;Stramenopiles;Ochrophyta;Chrysophyceae;Chrysophyceae_X;Chrysophyceae_Clade-H;Chrysophyceae_Clade-H_X;Chrysophyceae_Clade-H_X_sp.;
ASV_337	Eukaryota;Stramenopiles;Ochrophyta;Chrysophyceae;Chrysophyceae_X;Chrysophyceae_Clade-H;Chrysophyceae_Clade-H_X;Chrysophyceae_Clade-H_X_sp.;
ASV_226	Eukaryota;Stramenopiles;Ochrophyta;Chrysophyceae;Chrysophyceae_X;Chrysophyceae_Clade-I;Chrysophyceae_Clade-I_X;Chrysophyceae_Clade-I_X_sp.;
ASV_950	Eukaryota;Stramenopiles;Ochrophyta;Chrysophyceae;Chrysophyceae_X;Chrysophyceae_XX;Chrysophyceae_XXX;Chrysophyceae_XXX_sp.;
ASV_352	Eukaryota;Stramenopiles;Ochrophyta;MOCH-2;MOCH-2_X;MOCH-2_XX;MOCH-2_XXX;MOCH-2_XXX_sp.;
ASV_676	Eukaryota;Stramenopiles;Ochrophyta;MOCH-2;MOCH-2_X;MOCH-2_XX;MOCH-2_XXX;MOCH-2_XXX_sp.;
ASV_576	Eukaryota;Stramenopiles;Ochrophyta;MOCH-2;MOCH-2_X;MOCH-2_XX;MOCH-2_XXX;MOCH-2_XXX_sp.;
ASV_660	Eukaryota;Stramenopiles;Ochrophyta;MOCH-2;MOCH-2_X;MOCH-2_XX;MOCH-2_XXX;MOCH-2_XXX_sp.;
ASV_748	Eukaryota;Stramenopiles;Ochrophyta;MOCH-2;MOCH-2_X;MOCH-2_XX;MOCH-2_XXX;MOCH-2_XXX_sp.;
ASV_630	Eukaryota;Stramenopiles;Ochrophyta;MOCH-4;MOCH-4_X;MOCH-4_XX;MOCH-4_XXX;MOCH-4_XXX_sp.;

## Sheet: 16S ASVs
Diatoms	Sequence
ASV_8	GATGAACGCTGGCGGTATGCCTAACACATGCAAGTCGTACGAGAGTTTTTAACTCAAGTGGCGGACGGGTGAGTAACACGTGAGAATTTGCCTTTAGGAGGGGGACAACAACTGGAAACGGTTGCTAATACCCCATATGCTTTCGAGTGAAACGAATTTATTCGCCTAAAGAGAAGCTCGCGGCTGATTAGCTTGTTGGTGGGGTAAGAGCCTACCAAGGCGACGATCAGTATCTGGTTTGAGAGGACGATCAGACACACTGGAACTGAGACACGGTCCAG
ASV_12	GATGAACGCTGGCGGTATGCCTAACACATGCAAGTCGTACGAGAGTTTTTAACTCAAGTGGCGGACGGGTGAGTAACACGTGAGAATCTACCTTTAGGAGGGGGACAACAACTGGAAACGGTTGCTAATACCCCATATGCTTTCGAGTGAAATGGATTTATCCGCCTATAGAGGAGCTCGCGGCTGATTAGCTTGTTGGTAGGGTAAAGGCCTACCAAGGCGACGATCAGTATCTGGTTTGAGAGGACGATCAGACACACTGGAACTGAGACACGGTCCAG
ASV_17	GATGAACGCTGGCGGTATGCCTAACACATGCAAGTCGTACGAGAATTTTTAATTCTAGTGGCGGACGGGTGAGTAACACGTGAGAATTTGCCTTTAGGAGGGGGATAACAATTGGAAACGAATGCTAATACCCCATATGCTTCCGAGTGAAATGGATTTATATTTATCCGCCTAAAGAGAAGCTCGCGGCTGATTAGCTTGTTGGTAAGGTAAGAGCTTACCAAGGCGACGATCAGTATCTGGTTTGAGAGGACGACCAGACACACTGGAACTGAGACACGGTCCAG
ASV_25	GATGAACGCTGGCGGTATGCCTAACACATGCAAGTCGTACGAGAGTTAATTTATTAACTCTAGTGGCGGACGGGTGAGTAACGCGTGAGAATTTGCCTTTAGGAGGGGGATAACAATTGGAAACGAATGCTAATACCCCATATGCTTTACAGTGAAATGGATTTATCCGCCTAAAGAGAAGCTCGCGTCTGATTAGCTTGTTGGTAAGGTAATGGCTTACCAAGGCGACGATCAGTATCTGGTTTGAGAGGACGATCAGACACACTGGAACTGAGACACGGTCCAG
ASV_41	GATGAACGCTGGCGGTATGCCTAACACATGCAAGTCGTACGAGAGTTTTTAACTCTAGTGGCGGACGGGTGAGTAACACGTGAGAATTTGCCTTTAGGAGGGGGATAACAATTGGAAACAAATGCTAATACCCCATATGCTTTCGAGTGAAATGGATTTATATTTATCCGCCTAGAGAGAAGCTCGCGGCTGATTAGCTTGTTGGTAAGGTAAGAGCTTACCAAGGCGACGATCAGTATCTGGTTTGAGAGGACGACCAGACACACTGGAACTGAGACACGGTCCAG
ASV_48	GATGAACGCTGGCGAGATGCTTTACACATGCAAGTCGTACGAGAGTTTTAAACTCAAGTGGCGGACGGGTGAGTAACACGTAAGAATTTGCCTTTAGGAGGGGGACAACAGTTGGAAACGACTGCTAATACCCCATATGCTTTCGAGTAAAACGGATTTTTCCGCCTAGAGAGAAGCTTGCGGCTGATTAGCTTGTTGGTAAGGTAAAGGCTTACCAAGGCGACGATCAGTATCTGGTTTGAGAGGACGATCAGACACACTGGAACTGAGACACGGTCCAG
ASV_74	GATGAACGCTAGCGGTATGCCTAACACATGCAAGTCGTACGAGAGTTTTTAACTCTAGTGGCGGACGGGTGAGTAACACGTGAGAATTTGCCTTTAGGAGGGGGATAACAATTGGAAACGAATGCTAATACCCCATATGCTTTCGAGTGAAATGGATTTATATTTATCCGCCTAAAGAGAAGCTCGCGGCTGATTAGCTTGTTGGTAAGGTAAGAGCTTACCAAGGCGACGATCAGTATCTGGTTTGAGAGGACGACCAGACACACTGGAACTGAGACACGGTCCAG
ASV_102
ASV_124	GATGAACGCTGGCTGTATGCCTAACACATGCAAGTCGTACGAAAGTTTTTAACTTTAGTGGCGGACGGGTGAGTAACACGTGAGAATTTGCCTTTAGGAGGGGGACAACAATTGGAAACGAATGCTAATACCCCATATGCTTTCGAGTGAAATGGATTTATATTTATCCGCCTAGAGAGAAGCTCGCGGCTGATTAGCTTGTTGGTAAGGTAAGAGCTTACCAAGGCGACGATCAGTATCTGGTTTGAGAGGACGACCAGACACACTGGAACTGAGACACGGTCCAG
ASV_126	GATGAACGCTGGCGGTATGCCTAACACATGCAAGTCGTACGAGAGTTTTTAACTCTAGTGGCGGACGGGTGAGTAACACGTGAGAATTTGCCTTTAGGAGGGGGATAACAATTGGAAACAAATGCTAATACCCCATATGCTTTTGAGTGAAATGGATTTATATTTATCCGCCTAAAGAGAAGCTCGCGGCTGATTAGCTTGTTGGTAGGGTAAAGGCCTACCAAGGCGACGATCAGTATCTGGTTTGAGAGGACGACCAGACACACTGGAACTGAGACACGGTCCAG
ASV_131
ASV_145
ASV_148
ASV_156
ASV_157
ASV_167
ASV_206
ASV_220
ASV_222
ASV_232
ASV_234
ASV_255
ASV_257
ASV_259
ASV_276
ASV_287
ASV_298
ASV_314
ASV_316
ASV_323
ASV_350
ASV_365
ASV_366
ASV_372
ASV_392
ASV_410
ASV_412
ASV_413
ASV_424
ASV_452
ASV_521
ASV_522
ASV_538
ASV_579
ASV_626
ASV_682
ASV_691
ASV_716
ASV_721
ASV_759
ASV_781
ASV_788
ASV_800
ASV_902
ASV_925
ASV_928
ASV_934
ASV_1042
ASV_1082
ASV_1104
ASV_1130
ASV_1132
ASV_1157
ASV_1164
ASV_1177
ASV_1447
ASV_1619
Haptophytes
ASV_68	GATGAACGCTGGCGGTATGCTTAACACATGCAAGTCGAACGAAAGCTTTATGCTTTAGTGGCGAACGGGTGCGTAATACGTGAGAATCTGCCCTTAGGAGGAGAATAACTTCTGGAAACGGTTGCTAAGTCTCCATATGCCGAGAGGTAAAATAGTTTACACTGCCTAGGGATGAGCTCACGCCTGATTAGCTTGTTGGTAAGGTAATGGCTTACCAAGGCCACGATCAGTAGCTGGTTTGAGAGAACGATCAGCCACACTGGGACTGAGACACGGCCCAG
ASV_151	GATGAACGCTGGCGGTATGCTTAACACATGCAAGTCGAACGAAAGTTTTTAACTTTAGTGGCGAACGGGTGCGTAATACGTGAGAATCTGCCCTTAGGAGAAGAATAACTGCTGGAAACGGCTGCTAAATCTTCATATGTCGAGAGATGAAATAGCTTAGGCTGCCTAAGGATGAGCTCACGCCTGATTAGCTAGTTGGTGAGGTAATGGCTCACCAAGGCCACGATCAGTAGCTGGTTTGAGAGAACGATCAGCCACACTGGGACTGAGACACGGCCCAG
ASV_321
ASV_317
ASV_791
ASV_792
ASV_815
ASV_1175
ASV_1758
ASV_1986
Bolidophytes
ASV_18
ASV_58
ASV_109
ASV_146
ASV_218
ASV_576
ASV_1349
ASV_1361
ASV_1679
Dictyochophytes
ASV_32
ASV_35
ASV_61
ASV_274
ASV_297
ASV_453
ASV_476
ASV_484
ASV_503
ASV_583
ASV_640
ASV_841
ASV_1073
ASV_1792
Pelagophytes
ASV_43
ASV_223
ASV_60
Mamiellophytes
ASV_196
ASV_235
ASV_510
ASV_770
ASV_720
ASV_793
ASV_916
ASV_1133
ASV_913
ASV_116
ASV_638
ASV_870
Pyramimonads
ASV_19
ASV_217
ASV_396
ASV_312
Cryptophytes
ASV_2	GATGAACGCTGGCGGTATGCTTAATACATGCAAGTCGTACGAGGGCTTTTAGCTCTAGTGGCGGACGGGTGAGTAACACGTGAGAATCTGCCCTTAGGAGGAGGATAACAGCTGGAAACGGTTGCTAATACTCCATACGCCGAGAGGTGAAAGGATTTATCTGCCTAAGGAGGAGCTCGCGTCTGATTAGCTAGTTGGTAAGGTAAAGGCTTACCAAGGCGACGATCAGTAGCTGGTTTGAGAGGATGATCAGCCACACTGGGACTGAGACACGGCCCAG
ASV_4	GATGAACGCTGGCGGTATGCTTAATACATGCAAGTCGTACGAGAGCTTTTAGCTCTAGTGGCGGACGGGTGAGTAACACGTGAGAATCTGCCCTTAGGAGGAGGATAACAGCTGGAAACGGTTGCTAATACTCCATACGCCGAGAGGTGAAAGGATTTATCTGCCTAAGGAGGAGCTCGCGTCTGATTAGCTAGTTGGTAGGGTAAAGGCTTACCAAGGCGACGATCAGTAGCTGGTTTGAGAGGATGATCAGCCACACTGGGACTGAGACACGGCCCAG
ASV_15
ASV_29
ASV_89
ASV_106
ASV_117
ASV_138
ASV_289
