# Supplementary material for: Spatiotemporal Variations in Antarctic Protistan Communities Highlight Phytoplankton Diversity and Seasonal Dominance by a Novel Cryptophyte Lineage
Source: mBio. 2021 Dec 14;12(6):e02973-21. doi: 10.1128/mBio.02973-21 (PMC8669470; doi:10.1128/mBio.02973-21)
Supplement: TABLE S3 [file mbio.02973-21-st003.xlsx]

## Sheet: Sheet1
station	depth (m)	PE-containing cells/mL	all cells/mL	Chl a
3 Dec IBB	1.2	71	3053.36	0.829929
	5.5	0	2709.29	0.815824
	9	0	3703.33	0.712835
	14	0	2440.05	0.67296
	20	0	2231.62	0.547387
	39	0	1328.42	0.445971
	160	0	431.456	0.0809764
	400	0	417.398	0.0119761
6 Dec IBB	1.7	232	2873.19	1.41953
	10	98	2247.6	0.531546
	16	0	1420.46	0.164841
	21	0	1438.35	0.41714
	39	0	1194.43	0.577854
	200	0	157.708	0.000751135
30 Nov IBA	1.5	1075	6240.57	3.92583
	5.5	1342	7321.6	4.74063
	10	1473	6503.1	4.43696
	11	1335	6462.69	3.94189
	12	1090	5935	3.82962
	14	497	3974.21	2.9274
	100	0	830	0.260343
	347	0	127.525	0.0194612
2 Dec IBA	1.5	3088	10204.4	6.49924
	4.5	1680	7489	6.94201
	10.5	1633	7329.4	5.27758
	14.5	1453	6101.36	4.48757
	25	992	5644	2.9274
	70	0	902.9	0.375778
	360	0	0	0.027116
28 Nov MBA	1.6	2010	7105.91	5.56026
	3.5	1665	5844.13	7.10159
	11	472	5388.02	2.28043
	13	479	6031.46	1.6808
	28	0	2965.78	0.89552
	250	0	246.761	0.01322
	365	0	239.364	0.0116019
29 Nov Sill 3	4.5	1484	7817.9	5.20252
	7	1167	5328.9	5.88783
	11	1112	4839.92	5.76624
	14	1313	5538.81	4.55505
	23	0	3793.58	1.00821
	100	0	908.257	0.294301
	250	0	0	0.0154734
8 Dec Sill 3	1.4	1560	6267.99	4.1989
	4	1130	6648.93	3.19173
	6.5	705	5043.82	3.44159
	8.5	359	4679.89	2.26415
	14	192	4159.86	1.49405
	19	177	4335.13	1.47301
	100	0	0	0.374898
	260	0	0	0.0434135
7 Dec MBB	1.4	0	2131.71	1.29244
	5	111	3967.9	0.692618
	10	0	514.423	0.554427
	25	0	630.573	0.431221
	51.5	0	1144.33	0.282853
	100	0	525.51	0.116166
14 Dec ES	1.5	393	3642.37	3.55922
	4	458	3585.89	3.08002
	6	480	3498.65	3.54282
	9	390	3323.59	3.17632
	12	415	3182.12	3.0367
	23	134	2560.68	1.3391
	50	157	1494.69	0.686287
	100	98	1684.5	0.479763
9 Dec OBA	1.5	327	5511.28	2.96875
	5	121	3029.58	2.29804
	8.5	155	3879.38	1.57894
	13	0	0	1.87321
	17	0	0	1.29031
	34	0	0	0.855501
	100	0	0	0.112646
	350	0	0	0.0146471
12 Dec OBB	2	1116	5669.86	3.72324
	4.5	1097	4467.51	3.87795
	8	1051	4057.51	4.20077
	12	1175	4707.15	3.02972
	16	892	7617.81	3.88023
	31	211	1521	0.890207
	110	0	0	0.102965
	300	0	0	0.0179521
27 Nov Sill 5	1.3	0	1733.01	0.0553023
	16	152	2606.47	0.0763019
	27	0	2259.8	0.0494583
	37	0	2101.38	0.0380745
	59	0	1374.43	0.0345231
	120	0	511.312	0.0143735
	200	0	193.237	0.00422138
11 Dec Gerlache	2	406	4526.06	4.47773
	4.5	701	5596.53	3.7822
	8.5	438	4855.23	4.36948
	12.5	525	5315.12	4.31654
	30	0	0	2.7278
	110	0	0	0.0453866
	350	0	0	0.0121981
20 Dec SB	1.9	0	5769.77	1.94035
	6	0	5840.69	2.0443
	13	0	6299.36	1.81865
	19	0	4395.21	1.80154
	25	0	0	1.64151
	49	0	0	0.697242
	75	0	0	n/a
	300	0	0	0.00683532
18 April IBB	1.3	136	924	0.348884
	4	247	1303	0.296635
	9	152	875	0.290181
	14	152	1020	0.217698
	19	76	677	0.180789
	35	39	149	0.140034
	55	15	280	0.0776188
	240	230	335	0.0229596
16 April Sill 3	1.7	54	1143	0.4113
	4	167	1226	0.340815
	8.5	123	1025	0.329858
	18	176	1105	0.261139
	34	129	564	0.100024
15 April Gerlache	2.1	18	881	0.144035
	7	32	924	0.132539
	12	14	615	0.129142
	17	0	854	0.163671
	27	10	686	0.142931
	46	0	247	0.0808196
	100	5	67	0.0200048
	300	0	17	0.0190011
4 April SB	2	147	1148	0.987268
	5	90	1078	0.84728
	10	85	1014	0.835513
	15	36	1106	0.829805
	19	5	906	0.852588
	37	9	929	1.13977
